# Supplementary material for: Real-world treatment patterns in patients with dysmenorrhea in Japan: a retrospective database study
Source: Front Glob Womens Health. 2026 Jun 24;7:1775657. doi: 10.3389/fgwh.2026.1775657 (PMC13341935; doi:10.3389/fgwh.2026.1775657)
Supplement: Supplementary file 1 [file Table1.xlsx]

## Sheet: Supplementary Table 1
Supplementary Table 1. Surgery Codes for Exclusion
JMDC Procedure Code	English Label	Class
150210710	Bartholin's gland cyst tumor resection (including bag formation)	K848
150210910	Female external genital tumor resection	K849
150211010	Surgery for malignant tumors of female external genitalia (excision)	K8501
150211110	Surgery for female external genital malignancies (skin grafting (using myocutaneous flap))	K8502
150211350	Vaginarionic chorionic tumor resection	K850-2
150211410	Perineoplasty surgery (not as far as the muscular)	K8511
150211510	Perineal plastic surgery (extends to the muscular)	K8512
150211650	Fused labiaplasty surgery (not as far as the muscle layer)	K851-31
150211750	Fused labiaplasty surgery (extends to the muscula)	K851-32
150211810	Vaginal laceration suture (except during delivery) (anterior wall laceration)	K8521
150211910	Vaginal laceration suture (except during delivery) (posterior wall laceration)	K8521
150212010	Vaginal wall laceration suture (except during delivery) (anterior posterior wall laceration)	K8522
150212110	Vaginal laceration suture (except during delivery) (laceration to the vaginal fornix)	K8523
150212310	Vaginal closure surgery (other)	K8532
150212410	Vaginal uterine endoxectitis (abscess) incision	K854
150212650	Posterior vaginal forniotomy (ectopic pregnancy)	K854-2
150212810	Vaginal septectomy (insufficiency septum)	K8551
150212910	Vaginal septectomy (total septum)	K8552
150213010	Vaginal wall tumor resection	K856
150213150	Vaginal cystectomy	K856-2
150213210	Surgery for malignant tumors of the vaginal wall	K857
150213610	Vaginal surgery (using dilators)	K8591
150213710	Vaginal Surgery (Free Skin Grafting)	K8592
150213810	Vaginal surgery (enteroplasty)	K8594
150213950	Vaginal atresia surgery (using dilators)	K8591
150214050	Vaginal atresia (free skin grafting)	K8592
150214150	Vaginal atresia (enteroplasty)	K8594
150214510	Vaginal Wall Plastic Surgery	K860
150214610	Endometrial curettage	K861
150214710	Krenig surgery	K862
150214810	Uterine reposition (Mr./Ms. surgery)	K8641
150214910	Uterine repositioning (repositioning by laparotomy)	K8642
150215010	Uterine position correction (adhesion detachment correction)	K8643
150215110	Uterine prolapse surgery (vaginal wall plasty and uterine position correction)	K8651
150215210	Uterine prolapse surgery (Harban Shouta surgery)	K8652
150215310	Uterine prolapse surgery (Manchester surgery)	K8653
150215410	Uterine prolapse surgery (vaginal wall plasty and total hysterectomy) (vaginal, abdominal)	K8654
150216010	Cervical polypectomy	K866
150216150	Uterine-vaginal cryocoagulation	K866-2
150216510	Cervical (vaginal) resection	K867
150216650	Cervical dysplastic epithelial laser irradiation treatment	K867-4
150216810	Cervous carculocytomy (vaginal)	K871
150216910	Uterine fibroidectomy (enucleation) (abdominal method)	K8721
150217050	Vestigial accessory horn uterine surgery (abdominal type)	K872-41
150217410	Upper uterovaginal amputation	K876
150217510	Total hysterectomy	K877
150217610	Intra-ligamentous tuctomy	K878
150217710	Uterine malignancy surgery	K879
150218210	Abdominal wall uterine fistula surgery	K881
150218310	Duplicate uterine surgery	K882
150218410	Two-horned uterine surgery	K882
150218710	Cervcoplastic surgery	K883
150218850	Cervical atresia surgery (non-invasive)	K883-21
150218950	Cervical atresia surgery (invasive)	K883-22
150219010	Malformed hysteroplasty surgery (Strassmann surgery)	K884
150219210	Vaginal ovarian cyst removal	K885
150219410	Uterine adnexion detachment (bilateral) (laparotomy)	K8861
150219650	Tubotomy (laparotomy)	K887-31
150219710	Partial ovariectomy (including vaginal surgery) (laparotomy)	K8871
150219850	Tubal ligation (including vaginal) (bilateral) (laparotomy)	K887-21
150220010	Uterine appendage tumor resection (bilateral) (laparotomy)	K8881
150220150	Total salpingectomy (bilateral) (laparotomy)	K888-21
150220250	Total tubectomy (bilateral) (laparotomy)	K888-21
150220450	Hysterosopheritum hematoma surgery (bilateral) (laparotomy)	K888-21
150220710	Uterine appendage malignancy surgery (bilateral)	K889
150220910	Salpingoplasty surgery (fallopian tube and ovarian transplantation, fallopian tube crosslinking, etc.)	K890
150221010	Cervical incision in labour (including sutures)	K891
150221110	Pelvic position delivery	K892
150221210	Aspiration delivery	K893
150221310	Forceps delivery (low (outlet) forceps)	K8941
150221410	Forceps delivery (middle forceps)	K8942
150221510	Perineal incision and suturing (during delivery)	K895
150221610	Perineal (vaginal wall) laceration suture (during delivery) (extends to the muscula)	K8961
150221710	Perineal (vaginal wall) laceration suture (during delivery) (extending to the anus)	K8962
150221810	Perineal (vaginal wall) laceration suture (during delivery) (extends to the vaginal fornix)	K8963
150221910	Perineal (vaginal) laceration suture (during delivery) (with rectal fissure)	K8964
150222010	Cervical fissure suture (at the time of delivery)	K897
150222110	Cesarean section (emergency cesarean section)	K8981
150222210	Cesarean section (elective cesarean section)	K8982
150222310	Fetal reduction (including delivery)	K899
150222410	Umbilical cord restitution	K900
150222550	Prolapse limb reduction	K900-2
150222610	Uterine bilateral compression (including aortic compression)	K901
150222710	Placental manual ablation	K902
150222810	Uterine rupture surgery (performing a total hysterectomy)	K9031
150222910	Uterine rupture surgery (performing an upper uterine vaginal amputation)	K9032
150223010	Uterine rupture surgery (other)	K9033
150223110	Pregnancy hysterectomy (Polot surgery)	K904
150223210	Endotropion reduction surgery (vaginal) (open)	K9052
150223310	Endotropion reduction surgery (abdominal) (open)	K9052
150223410	Cervical stitch (McDonald method)	K9061
150223510	Cervical stitch (chirocker method)	K9062
150223610	Cervical stitch (Rush method)	K9062
150223710	Cervical stitching (de-stitching (tube removal))	K9063
150223910	Extrafetal rotation	K907
150224010	Intrafetal (dimat) rotation	K908
150224210	Miscarriage surgery (between 11 and 21 weeks of gestation)	K9092
150224410	Alveolar fetal removal	K911
150224510	Ectopic pregnancy surgery (laparotomy)	K9121
150421310	Hysteroscopic pedunculated submucosal myomectomy (using electrolyte solution)	K872-31
150421410	Endometrial polypectomy (using electrolyte solution)	K872-31
150421510	Hysteroscopic pedunculated submucosal myomectomy (other)	K872-33
150421610	Endometrial polypectomy (other)	K872-33
150421710	Hysteroscopic fibroidectomy (using electrolyte solution)	K8731
150421810	Hysteroscopic fibroidectomy (other)	K8732
150421910	Uterine appendage tuctomy (bilateral, laparotomy, patients with hereditary breast and ovarian cancer syndromes)	K8881
150422010	Uterine appendage tuctomy (bilateral, laparoscopic, patients with hereditary breast and ovarian cancer syndrome)	K8882
