# Supplementary material for: Real-world treatment patterns in patients with dysmenorrhea in Japan: a retrospective database study
Source: Front Glob Womens Health. 2026 Jun 24;7:1775657. doi: 10.3389/fgwh.2026.1775657 (PMC13341935; doi:10.3389/fgwh.2026.1775657)
Supplement: Supplementary file 2 [file Table2.xlsx]

## Sheet: Supplementary Table 2
Supplementary Table 2. Treatment ATC Codes
who_atc_code	who_atc_name	Name	Notes
LEP
G03FA01	Norethisterone and estrogen	Lunabell
G03FA01	Norethisterone and estrogen	Frewell
G03FA01	Norethisterone and estrogen	Lunabell
G03FA01	Norethisterone and estrogen	Frewell
G03FA11	Levonorgestrel and estrogen	Jemina
G03FA17	Drospirenone and estrogen	Yaz
G03FA17	Drospirenone and estrogen	DroEthi
G03FA17	Drospirenone and estrogen	YazFlex
EPMedHigh
G03FA01	Norethisterone and estrogen	Behope-A	medium/high dose
G03FA01	Norethisterone and estrogen	Sophia-A	medium/high dose
G03FA01	Norethisterone and estrogen	Sophia-C	medium/high dose
G03FA10	Norgestrel and estrogen	Planovar	medium/high dose
Progestin
G03DB01	Dydrogesterone	Duphaston
G03DB06	Chlormadinone	Lutoral
G03DB08	Dienogest	Dienogest
G03DB08	Dienogest	Dinagest
G03DC02	Norethisterone	Norluten
G03DC02	Norethisterone	Deleted NHI price
Testosterone derivatives
G03XA01	Danazol	Bonzol
GnRH
H01CA02	Nafarelin	Nafarelin [F]
H01CA02	Nafarelin	Nasanyl
L02AE01	Buserelin	Buserelin [F]
L02AE01	Buserelin	Buserelin [ILS]
L02AE01	Buserelin	Fuset
L02AE01	Buserelin	Suprecur
L02AE01	Buserelin	Unknown Brand Name in English
L02AE02	Leuprorelin	Leuplin
L02AE02	Leuprorelin	Leuprorelin Acetate [ASKA]
L02AE02	Leuprorelin	Leuprorelin Acetate [NP]
L02AE03	Goserelin	Zoladex
Analgesic agents
M01AB	Acetic acid derivatives and related substances
M01AB01	Indometacin
M01AB01	Indometacin
M01AB02	Sulindac
M01AB05	Diclofenac
M01AB08	Etodolac
M01AB11	Acemetacin
M01AB14	Proglumetacin
M01AC	Oxicams
M01AC01	Piroxicam
M01AC02	Tenoxicam
M01AC05	Lornoxicam
M01AC06	Meloxicam
M01AE	Propionic acid derivatives
M01AE	Propionic acid derivatives
M01AE	Propionic acid derivatives
M01AE01	Ibuprofen
M01AE02	Naproxen
M01AE03	Ketoprofen
M01AE09	Flurbiprofen
M01AE09	Flurbiprofen
M01AE11	Tiaprofenic acid
M01AE12	Oxaprozin
M01AE16	Alminoprofen
M01AG01	Mefenamic acid
M01AG03	Flufenamic acid
M01AH01	Celecoxib
M01AX	Other antiinflammatory and antirheumatic agents
M01AX	Other antiinflammatory and antirheumatic agents
M01AX	Other antiinflammatory and antirheumatic agents
M01AX01	Nabumetone
N02BA01	Acetylsalicylic acid
N02BE01	Paracetamol
Hemostatic agents
B02AA02	Tranexamic acid
B02BX02	Carbazochrome
Kampo medicine
V03AX	Other therapeutic products	Unkeito Extract
V03AX	Other therapeutic products	Unseiin Extract
V03AX	Other therapeutic products	Kamishoyosan Extract
V03AX	Other therapeutic products	Kyukichoketsuin Extract
V03AX	Other therapeutic products	Keishibukuryogan Extract
V03AX	Other therapeutic products	Goshakusan Extract
V03AX	Other therapeutic products	Daiobotampito Extract
V03AX	Other therapeutic products	Tokakujokito Extract
V03AX	Other therapeutic products	Tokikenchuto Extract
V03AX	Other therapeutic products	Tokishakuyakusan Extract
V03AX	Other therapeutic products	Tokishakuyakusankabushi Extract
LNG-IUS
G02BA03	Plastic IUD with progestogen	Mirena	LNG-IUS
Surgery
150215410	uterine prolapse surgery (colporrhaphy and total hysterectomy) (vaginal/abdominal)
150216910	enucleatic myomectomy (abdominal)
150216910	uterine (enucleatic) myomectomy (abdominal)
150217410	supracervical hysterectomy
150217510	total hysterectomy
150222810	uterine rupture surgery (total hysterectomy)
150223110	Porro hysterectomy
150272250	total laparoscopic vaginal hysterectomy
150278510	uterine (enucleatic) myomectomy (vaginal)
150278610	hysteroscopic uterine myomectomy
150294110	laparoscopic enucleatic myomectomy
150294110	laparoscopic uterine (enucleatic) myomectomy
150365910	hysteroscopic endometrial ablation
150366010	laparoscopic supracervical hysterectomy
150409210	total laparoscopic vaginal hysterectomy (using supporting device for endoscopic surgery)
150421710	hysteroscopic uterine myomectomy (using electrolyte solution)
150421810	hysteroscopic uterine myomectomy (other)
190182010	short stay for surgery basic fee [3-ae] K873, hysteroscopic uterine myomectomy
190182010	short stay for surgery basic fee [3-w] K873, hysteroscopic uterine myomectomy
190182010	short stay for surgery basic fee [3-z] K873, hysteroscopic uterine myomectomy
190272610	short stay for surgery basic fee [3] K873, hysteroscopic uterine myomectomy [1], using electrolyte solution
190272810	short stay for surgery basic fee [3] K873, hysteroscopic uterine myomectomy [2], other
