# Supplementary material for: Real-world treatment patterns in patients with dysmenorrhea in Japan: a retrospective database study
Source: Front Glob Womens Health. 2026 Jun 24;7:1775657. doi: 10.3389/fgwh.2026.1775657 (PMC13341935; doi:10.3389/fgwh.2026.1775657)
Supplement: Supplementary file 4 [file Table4.xlsx]

## Sheet: Supplementary Table 4
Supplementary Table 4-a. Disease Codes used in Analysis (except for those used in calculation of Charlson Comorbidity Index)
Description	ICD-10
Dysmenorrhea, primary	N944
Dysmenorrhea, secondary	N945
Dysmenorrhea, unspecified	N946
Hemorrhagic disease	N938, N939
Gynecological cancer	C51 - C58
Endometriosis	N80
Adenomyosis	N800
Uterine fibroid	D259
Heavy menstrual bleeding	N92
Supplementary Table 4-b. Disease Codes (for Charlson Comorbidity Index*)
Description	ICD-10
CCI #1. Myocardial Infarction
STEMI and NSTEMI	I21
Subsequent STEMI and NSTEMI	I22
Old Myocardial Infarction	I25.2
CCI #2. Congestive Heart Failure
Hypertensive heart disease with heart failure	I11.0
Hypertensive heart and chronic kidney disease with heart failure and stage 1 through stage 4 chronic kidney disease, or unspecified chronic kidney disease	I13.0
Hypertensive heart and chronic kidney disease with heart failure and with stage 5 chronic kidney disease, or end stage renal disease	I13.2
Ischemic cardiomyopathy	I25.5
Congestive cardiomyopathy	I42.0
Other restrictive cardiomyopathy	I42.5
Alcoholic cardiomyopathy	I42.6
Cardiomyopathy due to drug and external agent	I42.7
Other cardiomyopathies	I42.8
Cardiomyopathy, unspecified	I42.9
Cardiomyopathy in diseases classified elsewhere	I43
Heart failure	I50
Neonatal cardiac failure	P29.0
CCI #3. Peripheral Vascular Disease
Atherosclerosis	I70
Aortic aneurysm and dissection	I71
Thromboangiitis obliterans [Buerger's disease]	I73.1
Other specified peripheral vascular diseases	I73.8
Peripheral vascular disease, unspecified	I73.9
Stricture of artery	I77.1
Aneurysm of aorta in diseases classified elsewhere	I79.0
Aortitis in diseases classified elsewhere	I79.1
Other disorders of arteries, arterioles, and capillaries in diseases classified elsewhere	I79.8
Chronic vascular disorders of intestine	K55.1
Other vascular disorders of intestine	K55.8
Vascular disorder of intestine, unspecified	K55.9
Presence of other cardiac and vascular implants and grafts	Z95.8
Presence of cardiac and vascular implant and graft, unspecified	Z95.9
CCI #4. Cerebrovascular Disease
Transient cerebral ischemic attacks and related syndromes	G45
Vascular syndromes of brain in cerebrovascular diseases	G46
Transient retinal artery occlusion	H34.0
Central retinal artery occlusion	H34.1
Other retinal artery occlusions	H34.2
Non-traumatic subarachnoid hemorrhage	I60
Nontraumatic intracerebral hemorrhage	I61
Other and unspecified non-traumatic intracranial hemorrhage	I62
Cerebral infarction	I63
Stroke, not specified as hemorrhage or infarction ( no longer in use)	I64
Occlusion and stenosis of precerebral arteries, not resulting in cerebral infarction	I65
Occlusion and stenosis of cerebral arteries, not resulting in cerebral infarction	I66
Other cerebrovascular diseases	I67
Cerebrovascular disorders in diseases classified elsewhere	I68
CCI #5. Dementia
Vascular Dementia	F01
Dementia in other diseases classified elsewhere	F02
Unspecified dementia	F03
Amnestic disorder due to known physiological condition	F04
Delirium due to known physiological condition	F05
Catatonic disorder due to known physiological condition	F06.1
Other specified mental disorders due to known physiological condition	F06.8
Systemic atrophy primarily affecting the central nervous system in myxedema	G13.2
Systemic atrophy primarily affecting central nervous system in other diseases classified elsewhere	G13.8
Alzheimer's disease	G30
Frontotemporal dementia	G31.0
Senile degeneration of brain, not elsewhere classified	G31.1
Degeneration of nervous system due to alcohol	G31.2
Hydrocephalus in diseases classified elsewhere	G91.4
Other disorders of brain in diseases classified elsewhere	G94
Age-related cognitive decline	R41.81
Age-related physical debility	R54
CCI #6. Chronic Pulmonary Disease
Bronchitis, not specified as acute or chronic	J40
Simple and mucopurulent chronic bronchitis	J41
Unspecified chronic bronchitis	J42
Emphysema	J43
Other chronic obstructive pulmonary disease	J44
Asthma	J45
Status asthmaticus	J46
Bronchiectasis	J47
Coal worker's pneumoconiosis	J60
Pneumoconiosis due to asbestos and other mineral fibers	J61
Pneumoconiosis due to dust containing silica	J62
Pneumoconiosis due to other inorganic dusts	J63
Unspecified pneumoconiosis	J64
Pneumoconiosis associated with tuberculosis	J65
Airway disease due to specific organic dust	J66
Hypersensitivity pneumonitis due to organic dust	J67
Chronic respiratory conditions due to chemicals, gases, fumes and vapors	J68.4
Chronic and other pulmonary manifestations due to radiation	J70.1
Chronic drug-induced interstitial lung disorders	J70.3
CCI #7. Rheumatic Disease
Rheumatoid arthritis with rheumatoid factor	M05
Other rheumatoid arthritis	M06
Giant cell arteritis with polymyalgia rheumatica	M31.5
Systemic lupus erythematosus (SLE)	M32
Dermatopolymyositis	M33
Systemic sclerosis [scleroderma]	M34
Other overlap syndromes	M35.1
Polymyalgia rheumatica	M35.3
Dermatopolymyositis in neoplastic disease	M36.0
CCI #8. Peptic Ulcer Disease
Gastric ulcer	K25
Duodenal ulcer	K26
Peptic ulcer, site unspecified	K27
Gastrojejunal ulcer	K28
CCI #9. Mild Liver Disease
Chronic viral hepatitis	B18
Alcoholic fatty liver	K70.0
Alcoholic hepatitis	K70.1
Alcoholic fibrosis and sclerosis of liver	K70.2
Alcoholic cirrhosis of liver	K70.3
Alcoholic liver disease, unspecified	K70.9
Toxic liver disease with chronic persistent hepatitis	K71.3
Toxic liver disease with chronic lobular hepatitis	K71.4
Toxic liver disease with chronic active hepatitis	K71.5
Toxic liver disease with fibrosis and cirrhosis of liver	K71.7
Chronic hepatitis, not elsewhere classified	K73
Fibrosis and cirrhosis of liver	K74
Fatty (change of) liver, not elsewhere classified	K76.0
Central hemorrhagic necrosis of liver	K76.2
Infarction of liver	K76.3
Peliosis hepatis	K76.4
Other specified diseases of liver	K76.8
Liver disease, unspecified	K76.9
Liver transplant status	Z94.4
CCI #10. Diabetes without Chronic Complication
Diabetes mellitus due to underlying condition	E08
Drug or chemical induced diabetes mellitus	E09
Type 1 diabetes mellitus	E10
Type 2 diabetes mellitus	E11
Other specified diabetes mellitus	E13
With hyperosmolarity	E**.0
With ketoacidosis	E**.1
With other specified complications	E**.6
With unspecified complications	E**.8
Without complications	E**.9
CCI #11. Mild to Moderate Renal Disease
Hypertensive chronic kidney disease with stage 1 through stage 4 chronic kidney disease, or unspecified chronic kidney disease	I12.9
Hypertensive heart and chronic kidney disease with heart failure and stage 1 through stage 4 chronic kidney disease, or unspecified chronic kidney disease	I13.0
Hypertensive heart and CKD without heart failure with stage 1 through stage 4 chronic kidney disease, or unspecified chronic kidney disease	I13.10
Chronic nephritic syndrome	N03
Unspecified nephritic syndrome	N05
Chronic kidney disease, Stage 1	N18.1
Chronic kidney disease, Stage 2 (mild)	N18.2
Chronic kidney disease, Stage 3 (moderate)	N18.3
Chronic kidney disease, Stage 4 (severe)	N18.4
Chronic kidney disease, unspecified	N18.9
Kidney transplant status	Z94.0
CCI #12. Diabetes with Chronic Complications
Diabetes mellitus due to underlying condition	E08
Drug or chemical induced diabetes mellitus	E09
Type 1 diabetes mellitus	E10
Type 2 diabetes mellitus	E11
Other specified diabetes mellitus	E13
Diabetes mellitus due to underlying condition with kidney complications	E**.2
Diabetes mellitus due to underlying condition with ophthalmic complications	E**.3
Diabetes mellitus due to underlying condition with neurological complications	E**.4
Diabetes mellitus due to underlying condition with circulatory complications	E**.5
CCI #13. Hemiplegia or Paraplegia
Tropical spastic paraplegia	G04.1
Hereditary spastic paraplegia	G11.4
Spastic quadriplegic cerebral palsy	G80.0
Spastic diplegic cerebral palsy	G80.1
Spastic hemiplegic cerebral palsy	G80.2
Hemiplegia and hemiparesis	G81
Paraplegia (paraparesis) and quadriplegia (quadriparesis)	G82
Other paralytic syndromes	G83
CCI #14. Any Malignancy
Malignant neoplasms of lip, oral cavity and pharynx	C00-C14
Malignant neoplasms of digestive organs	C15-C26
Malignant neoplasms of respiratory and intrathoracic organs	C30-C39
Malignant neoplasms of bone and articular cartilage	C40-C41
Malignant melanoma of skin	C43
Malignant neoplasms of mesothelial and soft tissue	C45-C49
Malignant neoplasm of breast	C50
Malignant neoplasms of female genital organs	C51-C58
Malignant neoplasm of male genital organs	C60-C63
Malignant neoplasm of other and ill-defined sites	C76
Malignant (primary) neoplasm, unspecified	C80.1
Hodgkin lymphoma	C81
Follicular lymphoma	C82
Non-follicular lymphoma	C83
Mature T/NK-cell lymphomas	C84
Other specified and unspecified types of non-Hodgkin lymphoma	C85
Malignant immunoproliferative diseases and certain other B-cell lymphomas	C88
Multiple myeloma and malignant plasma cell neoplasms	C90
Lymphoid leukemia	C91
Myeloid leukemia	C92
Monocytic leukemia	C93
Other leukemias of specified cell type	C94
Leukemia of unspecified cell type	C95
Other and unspecified malignant neoplasms of lymphoid, hematopoietic and related tissue	C96
CCI #15. Moderate to Severe Liver Disease
Esophageal varices	I85.0
Gastric varices	I86.4
Alcoholic hepatic failure	K70.4
Toxic liver disease with hepatic necrosis	K71.1
Chronic hepatic failure	K72.1
Hepatic failure, unspecified	K72.9
Hepatic veno-occlusive disease	K76.5
Portal hypertension	K76.6
Hepatorenal syndrome	K76.7
CCI #16. Severe Renal Disease
Hypertensive chronic kidney disease with stage 5 chronic kidney disease or end stage renal disease	I12.0
Hypertensive heart and CKD without heart failure with stage 5 chronic kidney disease, or end stage renal disease	I13.11
Hypertensive heart and chronic kidney disease with heart failure and with stage 5 chronic kidney disease, or end stage renal disease	I13.2
Chronic kidney disease, Stage 5	N18.5
End stage renal disease	N18.6
Unspecified kidney failure	N19
Renal osteodystrophy	N25.0
Encounter for care involving renal dialysis	Z49
Dependence on renal dialysis	Z99.2
CCI #17. HIV Infection, No AIDS
Human immunodeficiency virus [HIV] disease	B20
CCI #18. Metastatic Solid Tumor
Secondary and unspecified malignant neoplasm of lymph nodes	C77
Secondary malignant neoplasm of respiratory and digestive organs	C78
Secondary malignant neoplasm of other and unspecified sites	C79
Disseminated malignant neoplasm, unspecified	C80.0
Malignant neoplasm associated with transplanted organ	C80.2
CCI #19. AIDS (B20 + one of the following codes)
Salmonella sepsis	A02.1
Cryptosporidiosis	A07.2
Isosporiasis	A07.3
Tuberculosis	A15-A19
Infection due to other mycobacteria	A31
Progressive multifocal leukoencephalopathy	A81.2
Herpesviral [herpes simplex] infections	B00
Cytomegaloviral disease	B25
Candidiasis	B37
Coccidioidomycosis	B38
Histoplasmosis	B39
Cryptococcosis	B45
Toxoplasmosis	B58
Pneumocystosis	B59
Kaposi's sarcoma	C46
Malignant neoplasm of cervix uteri	C53
Malignant neoplasms of lymphoid, hematopoietic and related tissue	C81-C96
Other and unspecified encephalopathy	G93.4
Cachexia	R64
Personal history of pneumonia (recurrent)	Z87.01
* Glasheen WP, Cordier T, Gumpina R, Haugh G, Davis J, Renda A. Charlson Comorbidity Index: ICD-9 Update and ICD-10 Translation. Am Health Drug Benefits. 2019;12(4):188-197.
