# Supplementary material for: Real-world treatment patterns in patients with dysmenorrhea in Japan: a retrospective database study
Source: Front Glob Womens Health. 2026 Jun 24;7:1775657. doi: 10.3389/fgwh.2026.1775657 (PMC13341935; doi:10.3389/fgwh.2026.1775657)
Supplement: Supplementary file 5 [file Table5.xlsx]

## Sheet: Supplementary Table 5
Supplementary Table 5. Switching Patterns
PATTERN	CATEGORY	COUNT	%
LEP -> LEP + Analgesic/Hemostatic -> LEP	LEP-based add-on Analgesic/Hemostatic	14429	0.205386
LEP -> No Treatment -> No Treatment	Single LEP	10372	0.147638
Analgesic/Hemostatic -> No Treatment -> No Treatment	Single Analgesic/Hemostatic	6770	0.096366
Kampo medicine -> No Treatment -> No Treatment	Single Kampo medicine	4782	0.0680683
LEP -> LEP + Analgesic/Hemostatic -> LEP + Analgesic/Hemostatic	LEP-based add-on Analgesic/Hemostatic	3545	0.0504605
Kampo medicine -> Kampo medicine + Analgesic/Hemostatic -> Kampo medicine	Kampo medicine-based add-on Analgesic/Hemostatic	2424	0.0345039
LEP -> Analgesic/Hemostatic -> No Treatment	LEP to Analgesic/Hemostatic	1362	0.0193871
Analgesic/Hemostatic + LEP -> LEP -> LEP + Analgesic/Hemostatic	LEP-based add-on Analgesic/Hemostatic	1284	0.0182768
Analgesic/Hemostatic -> Analgesic/Hemostatic -> No Treatment	Single Analgesic/Hemostatic	1135	0.0161559
Kampo medicine -> Analgesic/Hemostatic -> No Treatment	Kampo medicine to Analgesic/Hemostatic	1097	0.015615
IUD -> No Treatment -> No Treatment	Single IUD	1070	0.0152307
Analgesic/Hemostatic -> LEP -> No Treatment	Analgesic/Hemostatic to LEP	920	0.0130955
Progestin -> No Treatment -> No Treatment	Single Progestin	829	0.0118002
Analgesic/Hemostatic + LEP -> LEP -> No Treatment	LEP-based add-on Analgesic/Hemostatic	823	0.0117148
Progestin -> Progestin + Analgesic/Hemostatic -> Progestin	Progestin-based add-on Analgesic/Hemostatic	765	0.0108892
Analgesic/Hemostatic + Kampo medicine -> Kampo medicine -> No Treatment	Kampo medicine-based add-on Analgesic/Hemostatic	635	0.00903876
Analgesic/Hemostatic -> Analgesic/Hemostatic -> Analgesic/Hemostatic	Single Analgesic/Hemostatic	618	0.00879678
Analgesic/Hemostatic -> LEP -> LEP + Analgesic/Hemostatic	Analgesic/Hemostatic to LEP	598	0.00851209
Kampo medicine -> Kampo medicine + Analgesic/Hemostatic -> Kampo medicine + Analgesic/Hemostatic	Kampo medicine-based add-on Analgesic/Hemostatic	498	0.00708867
Analgesic/Hemostatic -> Analgesic/Hemostatic + LEP -> LEP	Analgesic/Hemostatic to LEP	493	0.00701749
LEP -> LEP + Kampo medicine -> LEP	LEP-based add-on Kampo medicine	456	0.00649083
Analgesic/Hemostatic -> Kampo medicine -> No Treatment	Analgesic/Hemostatic to Kampo medicine	416	0.00592146
LEP -> Analgesic/Hemostatic -> Analgesic/Hemostatic	LEP to Analgesic/Hemostatic	351	0.00499623
LEP -> LEP + Analgesic/Hemostatic -> Analgesic/Hemostatic	LEP to Analgesic/Hemostatic	343	0.00488235
Analgesic/Hemostatic + Kampo medicine -> Kampo medicine -> Kampo medicine + Analgesic/Hemostatic	Kampo medicine-based add-on Analgesic/Hemostatic	322	0.00458343
EPMedHigh -> No Treatment -> No Treatment	Single EPMedHigh	294	0.00418487
Kampo medicine -> Analgesic/Hemostatic -> Analgesic/Hemostatic	Kampo medicine to Analgesic/Hemostatic	290	0.00412794
LEP -> Progestin -> No Treatment	LEP to Progestin	290	0.00412794
Kampo medicine -> Kampo medicine + Analgesic/Hemostatic -> Analgesic/Hemostatic	Kampo medicine to Analgesic/Hemostatic	277	0.00394289
LEP -> Kampo medicine -> No Treatment	LEP to Kampo medicine	275	0.00391442
Kampo medicine -> LEP -> No Treatment	Kampo medicine to LEP	259	0.00368668
IUD -> Analgesic/Hemostatic -> No Treatment	IUD to Analgesic/Hemostatic	258	0.00367244
EPMedHigh + LEP -> LEP -> LEP + Analgesic/Hemostatic	LEP-based add-on Multiple	231	0.00328812
Analgesic/Hemostatic -> Analgesic/Hemostatic + Kampo medicine -> Analgesic/Hemostatic	Analgesic/Hemostatic-based add-on Kampo medicine	230	0.00327388
LEP -> LEP + EPMedHigh -> LEP	LEP-based add-on EPMedHigh	221	0.00314577
Analgesic/Hemostatic -> Progestin -> No Treatment	Analgesic/Hemostatic to Progestin	207	0.00294649
Kampo medicine + Analgesic/Hemostatic -> Analgesic/Hemostatic -> No Treatment	Analgesic/Hemostatic-based add-on Kampo medicine	202	0.00287532
Progestin -> LEP -> No Treatment	Progestin to LEP	201	0.00286109
EPMedHigh -> LEP -> No Treatment	EPMedHigh to LEP	190	0.00270451
Kampo medicine + LEP -> LEP -> LEP + Analgesic/Hemostatic	LEP-based add-on Multiple	184	0.00261911
Progestin + LEP -> LEP -> LEP + Analgesic/Hemostatic	LEP-based add-on Multiple	173	0.00246253
Analgesic/Hemostatic -> Analgesic/Hemostatic + LEP -> LEP + Analgesic/Hemostatic	Analgesic/Hemostatic-based add-on LEP	171	0.00243406
Progestin -> LEP -> LEP + Analgesic/Hemostatic	Progestin to LEP to Analgesic/Hemostatic	169	0.00240559
Progestin -> Progestin + Analgesic/Hemostatic -> Progestin + Analgesic/Hemostatic	Progestin-based add-on Analgesic/Hemostatic	168	0.00239136
EPMedHigh + LEP -> LEP -> No Treatment	LEP-based add-on EPMedHigh	162	0.00230595
Analgesic/Hemostatic -> Analgesic/Hemostatic + Kampo medicine -> Kampo medicine	Analgesic/Hemostatic to Kampo medicine	157	0.00223478
Progestin -> Analgesic/Hemostatic -> No Treatment	Progestin to Analgesic/Hemostatic	157	0.00223478
Analgesic/Hemostatic -> Analgesic/Hemostatic -> LEP	Analgesic/Hemostatic to LEP	155	0.00220631
LEP -> Progestin -> Progestin + Analgesic/Hemostatic	LEP to Progestin to Analgesic/Hemostatic	155	0.00220631
IUD + Analgesic/Hemostatic -> Analgesic/Hemostatic -> No Treatment	Analgesic/Hemostatic-based add-on IUD	147	0.00209244
Analgesic/Hemostatic -> Analgesic/Hemostatic + LEP -> Analgesic/Hemostatic	Analgesic/Hemostatic-based add-on LEP	143	0.0020355
Analgesic/Hemostatic + LEP -> LEP -> Analgesic/Hemostatic	LEP to Analgesic/Hemostatic	142	0.00202127
Analgesic/Hemostatic + Kampo medicine -> Kampo medicine -> Analgesic/Hemostatic	Kampo medicine to Analgesic/Hemostatic	141	0.00200703
EPMedHigh -> LEP -> LEP + Analgesic/Hemostatic	EPMedHigh to LEP to Analgesic/Hemostatic	131	0.00186469
Kampo medicine -> LEP -> LEP + Analgesic/Hemostatic	Kampo medicine to LEP to Analgesic/Hemostatic	127	0.00180775
LEP -> LEP + Kampo medicine -> LEP + Kampo medicine + Analgesic/Hemostatic	LEP-based add-on Multiple	120	0.00170811
IUD -> Analgesic/Hemostatic -> Analgesic/Hemostatic	IUD to Analgesic/Hemostatic	117	0.00166541
Analgesic/Hemostatic -> Analgesic/Hemostatic + IUD -> Analgesic/Hemostatic	Analgesic/Hemostatic-based add-on IUD	112	0.00159424
Analgesic/Hemostatic + Progestin -> Progestin -> Progestin + Analgesic/Hemostatic	Progestin-based add-on Analgesic/Hemostatic	111	0.00158
Analgesic/Hemostatic -> Kampo medicine -> Kampo medicine + Analgesic/Hemostatic	Analgesic/Hemostatic to Kampo medicine	106	0.00150883
Kampo medicine -> Kampo medicine + Progestin -> Kampo medicine	Kampo medicine-based add-on Progestin	106	0.00150883
LEP -> LEP + Progestin -> LEP	LEP-based add-on Progestin	106	0.00150883
EPMedHigh -> Analgesic/Hemostatic -> No Treatment	EPMedHigh to Analgesic/Hemostatic	104	0.00148036
Progestin + LEP -> LEP -> No Treatment	LEP-based add-on Progestin	103	0.00146613
Kampo medicine + LEP -> LEP -> No Treatment	LEP-based add-on Kampo medicine	102	0.0014519
Analgesic/Hemostatic + LEP -> LEP + Analgesic/Hemostatic -> Analgesic/Hemostatic + LEP	LEP-based add-on Multiple	101	0.00143766
Kampo medicine -> Kampo medicine + LEP -> LEP	Kampo medicine to LEP	99	0.00140919
Analgesic/Hemostatic + Progestin -> Progestin -> No Treatment	Progestin-based add-on Analgesic/Hemostatic	90	0.00128108
Analgesic/Hemostatic -> Analgesic/Hemostatic -> Analgesic/Hemostatic + LEP	Analgesic/Hemostatic-based add-on LEP	78	0.00111027
Kampo medicine + Analgesic/Hemostatic -> Analgesic/Hemostatic -> Analgesic/Hemostatic	Analgesic/Hemostatic-based add-on Kampo medicine	78	0.00111027
LEP -> Analgesic/Hemostatic -> LEP	LEP to Analgesic/Hemostatic to LEP	77	0.00109604
Analgesic/Hemostatic + Kampo medicine -> Kampo medicine -> LEP	Analgesic/Hemostatic to Kampo medicine to LEP	74	0.00105334
Analgesic/Hemostatic + LEP -> LEP + Analgesic/Hemostatic -> LEP	LEP-based add-on Analgesic/Hemostatic	73	0.0010391
LEP -> LEP + Kampo medicine -> Kampo medicine	LEP to Kampo medicine	72	0.00102487
Kampo medicine -> Analgesic/Hemostatic -> Kampo medicine	Kampo medicine to Analgesic/Hemostatic to Kampo medicine	71	0.00101063
Analgesic/Hemostatic -> IUD -> No Treatment	Analgesic/Hemostatic to IUD	70	0.000996399
LEP + Analgesic/Hemostatic -> Analgesic/Hemostatic -> No Treatment	Analgesic/Hemostatic-based add-on LEP	70	0.000996399
Kampo medicine -> Progestin -> No Treatment	Kampo medicine to Progestin	69	0.000982164
Analgesic/Hemostatic -> LEP -> Analgesic/Hemostatic	Analgesic/Hemostatic to LEP to Analgesic/Hemostatic	68	0.00096793
Analgesic/Hemostatic -> Analgesic/Hemostatic + Kampo medicine -> Kampo medicine + Analgesic/Hemostatic	Analgesic/Hemostatic-based add-on Kampo medicine	67	0.000953696
Analgesic/Hemostatic -> Progestin -> Progestin + Analgesic/Hemostatic	Analgesic/Hemostatic to Progestin	67	0.000953696
Analgesic/Hemostatic -> Analgesic/Hemostatic + Progestin -> Analgesic/Hemostatic	Analgesic/Hemostatic-based add-on Progestin	66	0.000939462
Analgesic/Hemostatic -> Kampo medicine -> Analgesic/Hemostatic	Analgesic/Hemostatic to Kampo medicine to Analgesic/Hemostatic	66	0.000939462
Kampo medicine -> Kampo medicine + EPMedHigh -> Kampo medicine	Kampo medicine-based add-on EPMedHigh	64	0.000910993
Analgesic/Hemostatic -> Analgesic/Hemostatic -> Kampo medicine	Analgesic/Hemostatic to Kampo medicine	63	0.000896759
LEP -> IUD -> No Treatment	LEP to IUD	63	0.000896759
Analgesic/Hemostatic + IUD -> No Treatment -> No Treatment	IUD + Analgesic/Hemostatic	60	0.000854056
Kampo medicine -> Kampo medicine + LEP -> Kampo medicine	Kampo medicine-based add-on LEP	59	0.000839822
Analgesic/Hemostatic + LEP -> LEP -> Progestin	Analgesic/Hemostatic to LEP to Progestin	58	0.000825588
Surgery -> Analgesic/Hemostatic -> No Treatment	Surgery to Analgesic/Hemostatic	58	0.000825588
LEP -> Kampo medicine -> Kampo medicine + Analgesic/Hemostatic	LEP to Kampo medicine to Analgesic/Hemostatic	56	0.000797119
Analgesic/Hemostatic -> Analgesic/Hemostatic + Progestin -> Progestin	Analgesic/Hemostatic to Progestin	55	0.000782885
LEP -> LEP + Analgesic/Hemostatic -> LEP + Analgesic/Hemostatic + Kampo medicine	LEP-based add-on Multiple	55	0.000782885
LEP -> EPMedHigh -> No Treatment	LEP to EPMedHigh	52	0.000740182
Kampo medicine + LEP -> Kampo medicine + LEP + Analgesic/Hemostatic -> Kampo medicine + LEP	LEP-based add-on Multiple	50	0.000711713
Analgesic/Hemostatic + Kampo medicine -> Kampo medicine + Analgesic/Hemostatic -> Analgesic/Hemostatic + Kampo medicine	Kampo medicine-based add-on Multiple	48	0.000683245
Kampo medicine -> Kampo medicine + LEP -> Kampo medicine + LEP + Analgesic/Hemostatic	Kampo medicine-based add-on Multiple	47	0.000669011
EPMedHigh -> EPMedHigh + Analgesic/Hemostatic -> EPMedHigh	EPMedHigh-based add-on Analgesic/Hemostatic	47	0.000669011
Analgesic/Hemostatic + LEP -> LEP -> LEP + Kampo medicine	LEP-based add-on Multiple	44	0.000626308
Kampo medicine -> Kampo medicine + Progestin -> Progestin	Kampo medicine to Progestin	44	0.000626308
Analgesic/Hemostatic -> Analgesic/Hemostatic + LEP -> Analgesic/Hemostatic + LEP	Analgesic/Hemostatic-based add-on LEP	43	0.000612074
Analgesic/Hemostatic -> EPMedHigh -> No Treatment	Analgesic/Hemostatic to EPMedHigh	41	0.000583605
Kampo medicine + Analgesic/Hemostatic -> Kampo medicine + Analgesic/Hemostatic -> Kampo medicine + Analgesic/Hemostatic	Analgesic/Hemostatic + Kampo medicine	41	0.000583605
LEP -> Kampo medicine -> Analgesic/Hemostatic	LEP to Kampo medicine to Analgesic/Hemostatic	41	0.000583605
Analgesic/Hemostatic + Kampo medicine -> Kampo medicine + Analgesic/Hemostatic -> Kampo medicine	Kampo medicine-based add-on Analgesic/Hemostatic	40	0.000569371
IUD + Analgesic/Hemostatic -> Analgesic/Hemostatic -> Analgesic/Hemostatic	Analgesic/Hemostatic-based add-on IUD	40	0.000569371
Progestin -> Progestin + Analgesic/Hemostatic -> Analgesic/Hemostatic	Progestin to Analgesic/Hemostatic	40	0.000569371
Analgesic/Hemostatic + Kampo medicine + LEP -> Kampo medicine + LEP -> LEP	LEP-based add-on Multiple	39	0.000555136
Analgesic/Hemostatic + Kampo medicine -> No Treatment -> No Treatment	Analgesic/Hemostatic + Kampo medicine	39	0.000555136
Analgesic/Hemostatic -> Analgesic/Hemostatic + EPMedHigh -> Analgesic/Hemostatic	Analgesic/Hemostatic-based add-on EPMedHigh	37	0.000526668
Progestin -> Analgesic/Hemostatic -> Analgesic/Hemostatic	Progestin to Analgesic/Hemostatic	35	0.000498199
LEP + Analgesic/Hemostatic -> Analgesic/Hemostatic -> Analgesic/Hemostatic	Analgesic/Hemostatic-based add-on LEP	33	0.000469731
LEP -> LEP + Progestin -> Progestin	LEP to Progestin	33	0.000469731
LEP -> Progestin -> Analgesic/Hemostatic	LEP to Progestin to Analgesic/Hemostatic	33	0.000469731
Kampo medicine -> Kampo medicine + Progestin -> Kampo medicine + Progestin + Analgesic/Hemostatic	Kampo medicine-based add-on Multiple	32	0.000455497
Analgesic/Hemostatic -> Analgesic/Hemostatic -> Analgesic/Hemostatic + Kampo medicine	Analgesic/Hemostatic-based add-on Kampo medicine	31	0.000441262
Progestin -> Progestin + Kampo medicine -> Progestin	Progestin-based add-on Kampo medicine	31	0.000441262
Analgesic/Hemostatic + LEP -> LEP -> LEP + EPMedHigh	LEP-based add-on Multiple	30	0.000427028
Analgesic/Hemostatic -> Analgesic/Hemostatic + Surgery -> Analgesic/Hemostatic	Analgesic/Hemostatic-based add-on Surgery	30	0.000427028
Kampo medicine -> Kampo medicine + Analgesic/Hemostatic -> No Treatment	Kampo medicine-based add-on Analgesic/Hemostatic	30	0.000427028
Kampo medicine -> EPMedHigh -> No Treatment	Kampo medicine to EPMedHigh	30	0.000427028
Analgesic/Hemostatic -> Analgesic/Hemostatic + Progestin -> Progestin + Analgesic/Hemostatic	Analgesic/Hemostatic-based add-on Multiple	29	0.000412794
Kampo medicine -> Kampo medicine + IUD -> Kampo medicine	Kampo medicine-based add-on IUD	29	0.000412794
Kampo medicine -> Progestin -> Progestin + Analgesic/Hemostatic	Kampo medicine to Progestin to Analgesic/Hemostatic	29	0.000412794
EPMedHigh -> Progestin -> No Treatment	EPMedHigh to Progestin	29	0.000412794
Analgesic/Hemostatic + Kampo medicine -> Kampo medicine -> Kampo medicine + LEP	Kampo medicine-based add-on Multiple	28	0.000398559
LEP -> Analgesic/Hemostatic -> Progestin	LEP to Analgesic/Hemostatic to Progestin	28	0.000398559
Analgesic/Hemostatic + LEP -> LEP -> Kampo medicine	Analgesic/Hemostatic to LEP to Kampo medicine	27	0.000384325
Kampo medicine -> Analgesic/Hemostatic -> Analgesic/Hemostatic + Kampo medicine	Kampo medicine to Analgesic/Hemostatic	27	0.000384325
LEP + Kampo medicine -> Kampo medicine -> No Treatment	Kampo medicine-based add-on LEP	27	0.000384325
GnRH -> No Treatment -> No Treatment	Single GnRH	27	0.000384325
Kampo medicine + LEP -> LEP -> Analgesic/Hemostatic	Kampo medicine to LEP to Analgesic/Hemostatic	26	0.000370091
LEP -> Analgesic/Hemostatic -> Kampo medicine	LEP to Analgesic/Hemostatic to Kampo medicine	26	0.000370091
EPMedHigh -> Analgesic/Hemostatic -> Analgesic/Hemostatic	EPMedHigh to Analgesic/Hemostatic	26	0.000370091
Analgesic/Hemostatic -> LEP -> LEP + Kampo medicine	Analgesic/Hemostatic to LEP to Kampo medicine	24	0.000341622
Analgesic/Hemostatic -> GnRH -> No Treatment	Analgesic/Hemostatic to GnRH	24	0.000341622
Analgesic/Hemostatic -> Progestin -> Analgesic/Hemostatic	Analgesic/Hemostatic to Progestin to Analgesic/Hemostatic	24	0.000341622
Kampo medicine -> Kampo medicine -> No Treatment	Single Kampo medicine	24	0.000341622
LEP -> LEP + Analgesic/Hemostatic + Kampo medicine -> LEP + Kampo medicine	LEP-based add-on Multiple	24	0.000341622
LEP -> LEP + Analgesic/Hemostatic -> No Treatment	LEP-based add-on Analgesic/Hemostatic	24	0.000341622
GnRH -> Progestin -> No Treatment	GnRH to Progestin	24	0.000341622
Progestin + Kampo medicine -> Kampo medicine -> No Treatment	Kampo medicine-based add-on Progestin	24	0.000341622
Progestin -> LEP -> Analgesic/Hemostatic	Progestin to LEP to Analgesic/Hemostatic	24	0.000341622
Kampo medicine + Analgesic/Hemostatic -> Analgesic/Hemostatic -> Analgesic/Hemostatic + Kampo medicine	Analgesic/Hemostatic-based add-on Kampo medicine	23	0.000327388
Kampo medicine + Progestin -> Progestin -> Progestin + Analgesic/Hemostatic	Progestin-based add-on Multiple	23	0.000327388
LEP + Analgesic/Hemostatic -> LEP + Analgesic/Hemostatic -> LEP + Analgesic/Hemostatic	Analgesic/Hemostatic + LEP	23	0.000327388
Analgesic/Hemostatic -> Analgesic/Hemostatic -> Progestin	Analgesic/Hemostatic to Progestin	22	0.000313154
Kampo medicine + LEP -> LEP -> LEP + Kampo medicine	LEP-based add-on Kampo medicine	22	0.000313154
Kampo medicine -> Analgesic/Hemostatic -> LEP	Kampo medicine to Analgesic/Hemostatic to LEP	22	0.000313154
LEP -> Analgesic/Hemostatic + Kampo medicine -> Kampo medicine	LEP to Analgesic/Hemostatic to Kampo medicine	22	0.000313154
Progestin + Analgesic/Hemostatic -> Analgesic/Hemostatic -> No Treatment	Analgesic/Hemostatic-based add-on Progestin	22	0.000313154
Progestin -> Kampo medicine -> No Treatment	Progestin to Kampo medicine	22	0.000313154
Analgesic/Hemostatic + LEP -> Analgesic/Hemostatic + LEP -> LEP	LEP-based add-on Analgesic/Hemostatic	21	0.00029892
Kampo medicine + Analgesic/Hemostatic + LEP -> Analgesic/Hemostatic + LEP -> LEP	LEP-based add-on Multiple	21	0.00029892
LEP -> LEP + Analgesic/Hemostatic -> LEP + Kampo medicine	LEP-based add-on Multiple	21	0.00029892
LEP -> Progestin -> LEP	LEP to Progestin to LEP	21	0.00029892
EPMedHigh + LEP -> LEP -> Analgesic/Hemostatic	EPMedHigh to LEP to Analgesic/Hemostatic	21	0.00029892
LEP -> LEP + Kampo medicine + Analgesic/Hemostatic -> LEP + Analgesic/Hemostatic	LEP-based add-on Multiple	20	0.000284685
LEP -> LEP + Kampo medicine -> LEP + Analgesic/Hemostatic	LEP-based add-on Multiple	20	0.000284685
EPMedHigh + Kampo medicine -> Kampo medicine -> No Treatment	Kampo medicine-based add-on EPMedHigh	20	0.000284685
Kampo medicine + Analgesic/Hemostatic -> Analgesic/Hemostatic + LEP -> LEP	Kampo medicine to Analgesic/Hemostatic to LEP	19	0.000270451
LEP + Kampo medicine -> Kampo medicine -> Kampo medicine + Analgesic/Hemostatic	Kampo medicine-based add-on Multiple	19	0.000270451
LEP -> LEP -> LEP + Analgesic/Hemostatic	LEP-based add-on Analgesic/Hemostatic	19	0.000270451
LEP -> IUD -> Analgesic/Hemostatic	LEP to IUD to Analgesic/Hemostatic	19	0.000270451
GnRH -> GnRH + Analgesic/Hemostatic -> GnRH	GnRH-based add-on Analgesic/Hemostatic	19	0.000270451
Progestin -> EPMedHigh -> No Treatment	Progestin to EPMedHigh	19	0.000270451
Analgesic/Hemostatic + Kampo medicine -> Analgesic/Hemostatic + Kampo medicine -> Kampo medicine	Kampo medicine-based add-on Analgesic/Hemostatic	18	0.000256217
Analgesic/Hemostatic + LEP -> LEP -> LEP + Progestin	LEP-based add-on Multiple	18	0.000256217
Analgesic/Hemostatic -> Analgesic/Hemostatic + Kampo medicine -> Analgesic/Hemostatic + Kampo medicine	Analgesic/Hemostatic-based add-on Kampo medicine	18	0.000256217
Analgesic/Hemostatic -> LEP -> Progestin	Analgesic/Hemostatic to LEP to Progestin	18	0.000256217
Kampo medicine + Analgesic/Hemostatic -> Analgesic/Hemostatic -> LEP	Kampo medicine to Analgesic/Hemostatic to LEP	18	0.000256217
Kampo medicine + Analgesic/Hemostatic -> No Treatment -> No Treatment	Analgesic/Hemostatic + Kampo medicine	18	0.000256217
Kampo medicine + Analgesic/Hemostatic -> Kampo medicine + Analgesic/Hemostatic -> Analgesic/Hemostatic	Analgesic/Hemostatic-based add-on Kampo medicine	17	0.000241983
LEP -> LEP -> No Treatment	Single LEP	17	0.000241983
Progestin -> Analgesic/Hemostatic -> Progestin	Progestin to Analgesic/Hemostatic to Progestin	17	0.000241983
Analgesic/Hemostatic + EPMedHigh -> EPMedHigh -> No Treatment	EPMedHigh-based add-on Analgesic/Hemostatic	16	0.000227748
Analgesic/Hemostatic + Progestin -> Progestin -> LEP	Analgesic/Hemostatic to Progestin to LEP	16	0.000227748
Analgesic/Hemostatic -> LEP -> Kampo medicine	Analgesic/Hemostatic to LEP to Kampo medicine	16	0.000227748
LEP + Kampo medicine -> LEP + Kampo medicine + Analgesic/Hemostatic -> LEP + Kampo medicine	LEP-based add-on Multiple	16	0.000227748
GnRH -> Progestin -> Progestin + Analgesic/Hemostatic	GnRH to Progestin to Analgesic/Hemostatic	16	0.000227748
Analgesic/Hemostatic -> Analgesic/Hemostatic + LEP -> Analgesic/Hemostatic + LEP + Kampo medicine	Analgesic/Hemostatic-based add-on Multiple	15	0.000213514
Analgesic/Hemostatic -> Kampo medicine + LEP -> LEP	Analgesic/Hemostatic to Kampo medicine to LEP	15	0.000213514
Kampo medicine + LEP -> LEP + Analgesic/Hemostatic -> LEP	LEP-based add-on Multiple	15	0.000213514
Kampo medicine -> Progestin -> Analgesic/Hemostatic	Kampo medicine to Progestin to Analgesic/Hemostatic	15	0.000213514
LEP -> LEP + IUD -> LEP	LEP-based add-on IUD	15	0.000213514
Analgesic/Hemostatic -> Analgesic/Hemostatic + GnRH -> Analgesic/Hemostatic	Analgesic/Hemostatic-based add-on GnRH	14	0.00019928
EPMedHigh + Analgesic/Hemostatic -> Analgesic/Hemostatic -> No Treatment	Analgesic/Hemostatic-based add-on EPMedHigh	14	0.00019928
EPMedHigh -> EPMedHigh + Analgesic/Hemostatic -> EPMedHigh + Analgesic/Hemostatic	EPMedHigh-based add-on Analgesic/Hemostatic	14	0.00019928
EPMedHigh -> Progestin -> Progestin + Analgesic/Hemostatic	EPMedHigh to Progestin to Analgesic/Hemostatic	14	0.00019928
IUD -> Kampo medicine -> No Treatment	IUD to Kampo medicine	14	0.00019928
Progestin -> Progestin + Kampo medicine -> Progestin + Kampo medicine + Analgesic/Hemostatic	Progestin-based add-on Multiple	14	0.00019928
Analgesic/Hemostatic + Kampo medicine -> Kampo medicine -> Kampo medicine + Progestin	Kampo medicine-based add-on Multiple	13	0.000185045
Analgesic/Hemostatic + Kampo medicine -> Kampo medicine -> Progestin	Analgesic/Hemostatic to Kampo medicine to Progestin	13	0.000185045
Analgesic/Hemostatic + LEP -> LEP + Analgesic/Hemostatic -> LEP + Analgesic/Hemostatic	LEP-based add-on Multiple	13	0.000185045
Analgesic/Hemostatic -> IUD -> Analgesic/Hemostatic	Analgesic/Hemostatic to IUD to Analgesic/Hemostatic	13	0.000185045
Kampo medicine + Analgesic/Hemostatic -> Analgesic/Hemostatic -> Analgesic/Hemostatic + LEP	Analgesic/Hemostatic-based add-on Multiple	13	0.000185045
LEP -> LEP + Analgesic/Hemostatic -> LEP + Analgesic/Hemostatic + EPMedHigh	LEP-based add-on Multiple	13	0.000185045
LEP -> EPMedHigh -> EPMedHigh + Analgesic/Hemostatic	LEP to EPMedHigh to Analgesic/Hemostatic	13	0.000185045
EPMedHigh -> Analgesic/Hemostatic + LEP -> LEP	EPMedHigh to Analgesic/Hemostatic to LEP	13	0.000185045
EPMedHigh -> Kampo medicine -> No Treatment	EPMedHigh to Kampo medicine	13	0.000185045
GnRH -> Surgery -> Analgesic/Hemostatic	GnRH to Surgery to Analgesic/Hemostatic	13	0.000185045
Progestin + Analgesic/Hemostatic -> Analgesic/Hemostatic -> Analgesic/Hemostatic	Analgesic/Hemostatic-based add-on Progestin	13	0.000185045
Progestin + LEP -> LEP -> Analgesic/Hemostatic	Progestin to LEP to Analgesic/Hemostatic	13	0.000185045
Analgesic/Hemostatic -> Analgesic/Hemostatic -> Analgesic/Hemostatic + IUD	Analgesic/Hemostatic-based add-on IUD	12	0.000170811
Kampo medicine -> LEP -> Analgesic/Hemostatic	Kampo medicine to LEP to Analgesic/Hemostatic	12	0.000170811
Kampo medicine -> LEP -> LEP + Kampo medicine	Kampo medicine to LEP	12	0.000170811
LEP -> Analgesic/Hemostatic + Progestin -> Progestin	LEP to Analgesic/Hemostatic to Progestin	12	0.000170811
GnRH -> Analgesic/Hemostatic -> No Treatment	GnRH to Analgesic/Hemostatic	12	0.000170811
Progestin -> Progestin + Kampo medicine -> Kampo medicine	Progestin to Kampo medicine	12	0.000170811
Analgesic/Hemostatic + LEP -> Analgesic/Hemostatic + LEP + Kampo medicine -> Analgesic/Hemostatic + LEP	LEP-based add-on Multiple	11	0.000156577
Analgesic/Hemostatic + EPMedHigh -> EPMedHigh -> LEP	Analgesic/Hemostatic to EPMedHigh to LEP	11	0.000156577
Analgesic/Hemostatic -> Analgesic/Hemostatic + EPMedHigh + LEP -> Analgesic/Hemostatic + LEP	Analgesic/Hemostatic-based add-on Multiple	11	0.000156577
Analgesic/Hemostatic -> Analgesic/Hemostatic -> EPMedHigh	Analgesic/Hemostatic to EPMedHigh	11	0.000156577
LEP + Analgesic/Hemostatic -> Analgesic/Hemostatic -> Analgesic/Hemostatic + Progestin	Analgesic/Hemostatic-based add-on Multiple	11	0.000156577
LEP -> Analgesic/Hemostatic -> Analgesic/Hemostatic + Kampo medicine	LEP to Analgesic/Hemostatic to Kampo medicine	11	0.000156577
LEP -> LEP + Analgesic/Hemostatic -> LEP + Analgesic/Hemostatic + Progestin	LEP-based add-on Multiple	11	0.000156577
LEP -> EPMedHigh -> LEP	LEP to EPMedHigh to LEP	11	0.000156577
LEP -> GnRH -> No Treatment	LEP to GnRH	11	0.000156577
EPMedHigh -> LEP -> Analgesic/Hemostatic	EPMedHigh to LEP to Analgesic/Hemostatic	11	0.000156577
Progestin -> Progestin + EPMedHigh -> Progestin	Progestin-based add-on EPMedHigh	11	0.000156577
Analgesic/Hemostatic + Kampo medicine -> Kampo medicine + LEP -> LEP	Analgesic/Hemostatic to Kampo medicine to LEP	10	0.000142343
Analgesic/Hemostatic + EPMedHigh -> EPMedHigh -> EPMedHigh + Analgesic/Hemostatic	EPMedHigh-based add-on Analgesic/Hemostatic	10	0.000142343
Analgesic/Hemostatic -> Analgesic/Hemostatic -> Analgesic/Hemostatic + Progestin	Analgesic/Hemostatic-based add-on Progestin	10	0.000142343
Kampo medicine + Progestin -> Progestin -> No Treatment	Progestin-based add-on Kampo medicine	10	0.000142343
Kampo medicine -> Analgesic/Hemostatic + LEP -> LEP	Kampo medicine to Analgesic/Hemostatic to LEP	10	0.000142343
Kampo medicine -> Kampo medicine + Analgesic/Hemostatic -> Kampo medicine + Analgesic/Hemostatic + Progestin	Kampo medicine-based add-on Multiple	10	0.000142343
Kampo medicine -> Kampo medicine -> Kampo medicine + Analgesic/Hemostatic	Kampo medicine-based add-on Analgesic/Hemostatic	10	0.000142343
LEP -> Analgesic/Hemostatic -> Analgesic/Hemostatic + LEP	LEP to Analgesic/Hemostatic	10	0.000142343
LEP -> Kampo medicine -> LEP	LEP to Kampo medicine to LEP	10	0.000142343
LEP -> IUD + Analgesic/Hemostatic -> Analgesic/Hemostatic	LEP to IUD to Analgesic/Hemostatic	10	0.000142343
EPMedHigh + LEP -> LEP -> LEP + EPMedHigh	LEP-based add-on EPMedHigh	10	0.000142343
EPMedHigh -> EPMedHigh + Analgesic/Hemostatic -> Analgesic/Hemostatic	EPMedHigh to Analgesic/Hemostatic	10	0.000142343
Progestin -> IUD -> No Treatment	Progestin to IUD	10	0.000142343
Progestin -> Progestin + LEP -> Progestin	Progestin-based add-on LEP	10	0.000142343
Analgesic/Hemostatic + Kampo medicine -> Analgesic/Hemostatic + Kampo medicine + Progestin -> Kampo medicine + Progestin	Kampo medicine-based add-on Multiple	9	0.000128108
Analgesic/Hemostatic + Kampo medicine -> Kampo medicine + Analgesic/Hemostatic -> Kampo medicine + Analgesic/Hemostatic	Kampo medicine-based add-on Multiple	9	0.000128108
Analgesic/Hemostatic + LEP -> LEP -> EPMedHigh	Analgesic/Hemostatic to LEP to EPMedHigh	9	0.000128108
Analgesic/Hemostatic + EPMedHigh + LEP -> EPMedHigh + LEP -> LEP	LEP-based add-on Multiple	9	0.000128108
Analgesic/Hemostatic -> Analgesic/Hemostatic + Kampo medicine -> Analgesic/Hemostatic + Kampo medicine + LEP	Analgesic/Hemostatic-based add-on Multiple	9	0.000128108
Analgesic/Hemostatic -> Analgesic/Hemostatic + Kampo medicine -> No Treatment	Analgesic/Hemostatic-based add-on Kampo medicine	9	0.000128108
Analgesic/Hemostatic -> Analgesic/Hemostatic -> IUD	Analgesic/Hemostatic to IUD	9	0.000128108
Analgesic/Hemostatic -> Kampo medicine -> Kampo medicine + LEP	Analgesic/Hemostatic to Kampo medicine to LEP	9	0.000128108
Analgesic/Hemostatic -> Kampo medicine -> Kampo medicine + Progestin	Analgesic/Hemostatic to Kampo medicine to Progestin	9	0.000128108
Analgesic/Hemostatic -> EPMedHigh -> Analgesic/Hemostatic	Analgesic/Hemostatic to EPMedHigh to Analgesic/Hemostatic	9	0.000128108
Analgesic/Hemostatic -> GnRH -> Progestin	Analgesic/Hemostatic to GnRH to Progestin	9	0.000128108
Analgesic/Hemostatic -> Progestin -> Progestin + Kampo medicine	Analgesic/Hemostatic to Progestin to Kampo medicine	9	0.000128108
Kampo medicine + Progestin -> Kampo medicine + Progestin + Analgesic/Hemostatic -> Kampo medicine + Progestin	Kampo medicine-based add-on Multiple	9	0.000128108
Kampo medicine -> Kampo medicine + Analgesic/Hemostatic -> Kampo medicine + Analgesic/Hemostatic + LEP	Kampo medicine-based add-on Multiple	9	0.000128108
Kampo medicine -> IUD -> No Treatment	Kampo medicine to IUD	9	0.000128108
LEP + Analgesic/Hemostatic -> Analgesic/Hemostatic -> Analgesic/Hemostatic + Kampo medicine	Analgesic/Hemostatic-based add-on Multiple	9	0.000128108
LEP + Analgesic/Hemostatic -> Analgesic/Hemostatic -> Progestin	LEP to Analgesic/Hemostatic to Progestin	9	0.000128108
LEP -> LEP + Kampo medicine -> No Treatment	LEP-based add-on Kampo medicine	9	0.000128108
LEP -> Progestin -> Kampo medicine	LEP to Progestin to Kampo medicine	9	0.000128108
Progestin -> Kampo medicine -> Analgesic/Hemostatic	Progestin to Kampo medicine to Analgesic/Hemostatic	9	0.000128108
Progestin -> Progestin + IUD -> Progestin	Progestin-based add-on IUD	9	0.000128108
Analgesic/Hemostatic -> Analgesic/Hemostatic + IUD -> No Treatment	Analgesic/Hemostatic-based add-on IUD	8	0.000113874
Analgesic/Hemostatic -> Kampo medicine -> LEP	Analgesic/Hemostatic to Kampo medicine to LEP	8	0.000113874
Kampo medicine + Analgesic/Hemostatic -> Analgesic/Hemostatic -> Kampo medicine	Analgesic/Hemostatic to Kampo medicine	8	0.000113874
Kampo medicine + Analgesic/Hemostatic -> Kampo medicine + Analgesic/Hemostatic + LEP -> Analgesic/Hemostatic + LEP	Analgesic/Hemostatic-based add-on Multiple	8	0.000113874
Kampo medicine -> Analgesic/Hemostatic -> Progestin	Kampo medicine to Analgesic/Hemostatic to Progestin	8	0.000113874
Kampo medicine -> Kampo medicine + Analgesic/Hemostatic + LEP -> Kampo medicine + LEP	Kampo medicine-based add-on Multiple	8	0.000113874
Kampo medicine -> Surgery -> Analgesic/Hemostatic	Kampo medicine to Surgery to Analgesic/Hemostatic	8	0.000113874
LEP -> Analgesic/Hemostatic -> IUD	LEP to Analgesic/Hemostatic to IUD	8	0.000113874
LEP -> LEP + EPMedHigh -> LEP + EPMedHigh + Analgesic/Hemostatic	LEP-based add-on Multiple	8	0.000113874
LEP -> LEP + EPMedHigh -> EPMedHigh	LEP to EPMedHigh	8	0.000113874
LEP -> LEP + Progestin -> LEP + Progestin + Analgesic/Hemostatic	LEP-based add-on Multiple	8	0.000113874
LEP -> EPMedHigh -> Analgesic/Hemostatic	LEP to EPMedHigh to Analgesic/Hemostatic	8	0.000113874
EPMedHigh + LEP -> LEP + Analgesic/Hemostatic -> LEP	LEP-based add-on Multiple	8	0.000113874
Progestin + Kampo medicine -> Kampo medicine -> Kampo medicine + Analgesic/Hemostatic	Kampo medicine-based add-on Multiple	8	0.000113874
Progestin -> EPMedHigh -> Analgesic/Hemostatic	Progestin to EPMedHigh to Analgesic/Hemostatic	8	0.000113874
Analgesic/Hemostatic + LEP + Kampo medicine -> LEP + Kampo medicine -> Kampo medicine	Kampo medicine-based add-on Multiple	7	9.96399e-05
Analgesic/Hemostatic + LEP -> LEP -> IUD	Analgesic/Hemostatic to LEP to IUD	7	9.96399e-05
Analgesic/Hemostatic + Progestin -> Progestin -> Analgesic/Hemostatic	Progestin to Analgesic/Hemostatic	7	9.96399e-05
Analgesic/Hemostatic -> Analgesic/Hemostatic + Kampo medicine -> Analgesic/Hemostatic + LEP	Analgesic/Hemostatic-based add-on Multiple	7	9.96399e-05
Analgesic/Hemostatic -> Analgesic/Hemostatic -> Analgesic/Hemostatic + EPMedHigh	Analgesic/Hemostatic-based add-on EPMedHigh	7	9.96399e-05
Analgesic/Hemostatic -> LEP -> LEP + Progestin	Analgesic/Hemostatic to LEP to Progestin	7	9.96399e-05
Analgesic/Hemostatic -> EPMedHigh + LEP -> LEP	Analgesic/Hemostatic to EPMedHigh to LEP	7	9.96399e-05
Analgesic/Hemostatic -> EPMedHigh -> LEP	Analgesic/Hemostatic to EPMedHigh to LEP	7	9.96399e-05
Analgesic/Hemostatic -> Progestin -> LEP	Analgesic/Hemostatic to Progestin to LEP	7	9.96399e-05
Kampo medicine + LEP -> LEP -> Progestin	Kampo medicine to LEP to Progestin	7	9.96399e-05
Kampo medicine -> Kampo medicine + Analgesic/Hemostatic -> Kampo medicine + LEP	Kampo medicine-based add-on Multiple	7	9.96399e-05
Kampo medicine -> GnRH -> No Treatment	Kampo medicine to GnRH	7	9.96399e-05
LEP + Analgesic/Hemostatic -> LEP + Analgesic/Hemostatic -> Analgesic/Hemostatic	Analgesic/Hemostatic-based add-on LEP	7	9.96399e-05
LEP -> Analgesic/Hemostatic -> EPMedHigh	LEP to Analgesic/Hemostatic to EPMedHigh	7	9.96399e-05
LEP -> GnRH -> Analgesic/Hemostatic	LEP to GnRH to Analgesic/Hemostatic	7	9.96399e-05
LEP -> Surgery -> Analgesic/Hemostatic	LEP to Surgery to Analgesic/Hemostatic	7	9.96399e-05
EPMedHigh + Analgesic/Hemostatic -> Analgesic/Hemostatic -> Analgesic/Hemostatic	Analgesic/Hemostatic-based add-on EPMedHigh	7	9.96399e-05
EPMedHigh + LEP -> LEP -> LEP + Kampo medicine	LEP-based add-on Multiple	7	9.96399e-05
EPMedHigh -> LEP -> Progestin	EPMedHigh to LEP to Progestin	7	9.96399e-05
EPMedHigh -> EPMedHigh + LEP -> EPMedHigh	EPMedHigh-based add-on LEP	7	9.96399e-05
GnRH -> GnRH + Kampo medicine -> Kampo medicine	GnRH to Kampo medicine	7	9.96399e-05
IUD -> Progestin -> No Treatment	IUD to Progestin	7	9.96399e-05
Progestin + Analgesic/Hemostatic + LEP -> Analgesic/Hemostatic + LEP -> LEP	LEP-based add-on Multiple	7	9.96399e-05
Progestin + LEP -> LEP -> LEP + Kampo medicine	LEP-based add-on Multiple	7	9.96399e-05
Progestin -> Analgesic/Hemostatic -> LEP	Progestin to Analgesic/Hemostatic to LEP	7	9.96399e-05
Progestin -> EPMedHigh + LEP -> LEP	Progestin to EPMedHigh to LEP	7	9.96399e-05
Analgesic/Hemostatic + GnRH -> GnRH -> No Treatment	GnRH-based add-on Analgesic/Hemostatic	6	8.54056e-05
Analgesic/Hemostatic + IUD -> Analgesic/Hemostatic -> No Treatment	Analgesic/Hemostatic-based add-on IUD	6	8.54056e-05
Analgesic/Hemostatic -> Analgesic/Hemostatic + EPMedHigh -> EPMedHigh	Analgesic/Hemostatic to EPMedHigh	6	8.54056e-05
Analgesic/Hemostatic -> Analgesic/Hemostatic -> GnRH	Analgesic/Hemostatic to GnRH	6	8.54056e-05
Analgesic/Hemostatic -> Kampo medicine -> Progestin	Analgesic/Hemostatic to Kampo medicine to Progestin	6	8.54056e-05
Analgesic/Hemostatic -> Progestin + LEP -> LEP	Analgesic/Hemostatic to Progestin to LEP	6	8.54056e-05
Kampo medicine + Analgesic/Hemostatic -> Analgesic/Hemostatic -> Progestin	Kampo medicine to Analgesic/Hemostatic to Progestin	6	8.54056e-05
Kampo medicine -> Analgesic/Hemostatic -> EPMedHigh	Kampo medicine to Analgesic/Hemostatic to EPMedHigh	6	8.54056e-05
Kampo medicine -> Kampo medicine + GnRH -> Kampo medicine	Kampo medicine-based add-on GnRH	6	8.54056e-05
Kampo medicine -> Kampo medicine + IUD + Analgesic/Hemostatic -> Kampo medicine + Analgesic/Hemostatic	Kampo medicine-based add-on Multiple	6	8.54056e-05
Kampo medicine -> EPMedHigh -> Analgesic/Hemostatic	Kampo medicine to EPMedHigh to Analgesic/Hemostatic	6	8.54056e-05
LEP + Kampo medicine -> Kampo medicine -> Analgesic/Hemostatic	LEP to Kampo medicine to Analgesic/Hemostatic	6	8.54056e-05
LEP -> Analgesic/Hemostatic -> Analgesic/Hemostatic + Progestin	LEP to Analgesic/Hemostatic to Progestin	6	8.54056e-05
LEP -> Kampo medicine + Analgesic/Hemostatic -> Analgesic/Hemostatic	LEP to Kampo medicine to Analgesic/Hemostatic	6	8.54056e-05
LEP -> LEP + Analgesic/Hemostatic + Kampo medicine -> LEP	LEP-based add-on Multiple	6	8.54056e-05
LEP -> LEP + Analgesic/Hemostatic -> Analgesic/Hemostatic + Kampo medicine	LEP to Analgesic/Hemostatic to Kampo medicine	6	8.54056e-05
LEP -> LEP + IUD + Analgesic/Hemostatic -> LEP + Analgesic/Hemostatic	LEP-based add-on Multiple	6	8.54056e-05
LEP -> EPMedHigh -> Progestin	LEP to EPMedHigh to Progestin	6	8.54056e-05
EPMedHigh + LEP -> LEP -> Kampo medicine	EPMedHigh to LEP to Kampo medicine	6	8.54056e-05
EPMedHigh + LEP -> EPMedHigh + LEP + Analgesic/Hemostatic -> EPMedHigh + LEP	LEP-based add-on Multiple	6	8.54056e-05
EPMedHigh -> Analgesic/Hemostatic -> LEP	EPMedHigh to Analgesic/Hemostatic to LEP	6	8.54056e-05
EPMedHigh -> Kampo medicine -> Kampo medicine + Analgesic/Hemostatic	EPMedHigh to Kampo medicine to Analgesic/Hemostatic	6	8.54056e-05
EPMedHigh -> LEP -> EPMedHigh	EPMedHigh to LEP to EPMedHigh	6	8.54056e-05
EPMedHigh -> IUD -> No Treatment	EPMedHigh to IUD	6	8.54056e-05
IUD + Kampo medicine -> Kampo medicine -> No Treatment	Kampo medicine-based add-on IUD	6	8.54056e-05
Progestin + LEP -> LEP -> Kampo medicine	Progestin to LEP to Kampo medicine	6	8.54056e-05
Progestin -> Kampo medicine -> Kampo medicine + Analgesic/Hemostatic	Progestin to Kampo medicine to Analgesic/Hemostatic	6	8.54056e-05
Analgesic/Hemostatic + Kampo medicine + Progestin -> Kampo medicine + Progestin -> Progestin	Progestin-based add-on Multiple	5	7.11713e-05
Analgesic/Hemostatic + Kampo medicine -> Kampo medicine -> GnRH	Analgesic/Hemostatic to Kampo medicine to GnRH	5	7.11713e-05
Analgesic/Hemostatic + LEP -> Analgesic/Hemostatic + LEP + Kampo medicine -> LEP + Kampo medicine	LEP-based add-on Multiple	5	7.11713e-05
Analgesic/Hemostatic + Progestin -> Progestin + Analgesic/Hemostatic -> Analgesic/Hemostatic + Progestin	Progestin-based add-on Multiple	5	7.11713e-05
Analgesic/Hemostatic -> Analgesic/Hemostatic + GnRH -> GnRH	Analgesic/Hemostatic to GnRH	5	7.11713e-05
Analgesic/Hemostatic -> Kampo medicine + Analgesic/Hemostatic -> Analgesic/Hemostatic	Analgesic/Hemostatic-based add-on Kampo medicine	5	7.11713e-05
Analgesic/Hemostatic -> Kampo medicine -> Kampo medicine + EPMedHigh	Analgesic/Hemostatic to Kampo medicine to EPMedHigh	5	7.11713e-05
Analgesic/Hemostatic -> LEP -> LEP + EPMedHigh	Analgesic/Hemostatic to LEP to EPMedHigh	5	7.11713e-05
Analgesic/Hemostatic -> GnRH -> GnRH + Analgesic/Hemostatic	Analgesic/Hemostatic to GnRH	5	7.11713e-05
Analgesic/Hemostatic -> IUD + Analgesic/Hemostatic -> Analgesic/Hemostatic	Analgesic/Hemostatic-based add-on IUD	5	7.11713e-05
Analgesic/Hemostatic -> Progestin -> Kampo medicine	Analgesic/Hemostatic to Progestin to Kampo medicine	5	7.11713e-05
Kampo medicine + Analgesic/Hemostatic -> Kampo medicine + Analgesic/Hemostatic + LEP -> Kampo medicine + Analgesic/Hemostatic	Kampo medicine-based add-on Multiple	5	7.11713e-05
Kampo medicine + LEP -> Kampo medicine + LEP + Analgesic/Hemostatic -> LEP + Analgesic/Hemostatic	LEP-based add-on Multiple	5	7.11713e-05
Kampo medicine + Progestin -> Progestin -> Progestin + Kampo medicine	Progestin-based add-on Kampo medicine	5	7.11713e-05
Kampo medicine -> Analgesic/Hemostatic + Progestin -> Progestin	Kampo medicine to Analgesic/Hemostatic to Progestin	5	7.11713e-05
Kampo medicine -> Kampo medicine + Analgesic/Hemostatic -> Kampo medicine + EPMedHigh	Kampo medicine-based add-on Multiple	5	7.11713e-05
Kampo medicine -> Kampo medicine + EPMedHigh -> Kampo medicine + EPMedHigh + Analgesic/Hemostatic	Kampo medicine-based add-on Multiple	5	7.11713e-05
LEP + Progestin -> Progestin -> No Treatment	Progestin-based add-on LEP	5	7.11713e-05
LEP -> Kampo medicine -> Kampo medicine + LEP	LEP to Kampo medicine	5	7.11713e-05
LEP -> Progestin -> Progestin + Kampo medicine	LEP to Progestin to Kampo medicine	5	7.11713e-05
LEP -> Progestin -> Progestin + LEP	LEP to Progestin	5	7.11713e-05
EPMedHigh + Analgesic/Hemostatic + LEP -> Analgesic/Hemostatic + LEP -> LEP	LEP-based add-on Multiple	5	7.11713e-05
EPMedHigh + Kampo medicine -> Kampo medicine -> Analgesic/Hemostatic	EPMedHigh to Kampo medicine to Analgesic/Hemostatic	5	7.11713e-05
EPMedHigh + LEP -> LEP -> Progestin	EPMedHigh to LEP to Progestin	5	7.11713e-05
EPMedHigh -> Analgesic/Hemostatic -> EPMedHigh	EPMedHigh to Analgesic/Hemostatic to EPMedHigh	5	7.11713e-05
EPMedHigh -> EPMedHigh + LEP -> LEP	EPMedHigh to LEP	5	7.11713e-05
GnRH -> Analgesic/Hemostatic -> Progestin	GnRH to Analgesic/Hemostatic to Progestin	5	7.11713e-05
IUD -> Analgesic/Hemostatic -> Analgesic/Hemostatic + Kampo medicine	IUD to Analgesic/Hemostatic to Kampo medicine	5	7.11713e-05
IUD -> EPMedHigh -> No Treatment	IUD to EPMedHigh	5	7.11713e-05
Progestin -> EPMedHigh -> LEP	Progestin to EPMedHigh to LEP	5	7.11713e-05
Progestin -> Progestin + Analgesic/Hemostatic + Kampo medicine -> Progestin + Kampo medicine	Progestin-based add-on Multiple	5	7.11713e-05
Progestin -> Progestin + Analgesic/Hemostatic -> Progestin + Analgesic/Hemostatic + LEP	Progestin-based add-on Multiple	5	7.11713e-05
Progestin -> Surgery -> Analgesic/Hemostatic	Progestin to Surgery to Analgesic/Hemostatic	5	7.11713e-05
Analgesic/Hemostatic + Kampo medicine -> Analgesic/Hemostatic + Kampo medicine + LEP -> Analgesic/Hemostatic + Kampo medicine	Kampo medicine-based add-on Multiple	4	5.69371e-05
Analgesic/Hemostatic + Kampo medicine -> Analgesic/Hemostatic + Kampo medicine + LEP -> Kampo medicine + LEP	Kampo medicine-based add-on Multiple	4	5.69371e-05
Analgesic/Hemostatic + Kampo medicine -> Analgesic/Hemostatic -> No Treatment	Analgesic/Hemostatic-based add-on Kampo medicine	4	5.69371e-05
Analgesic/Hemostatic + Kampo medicine -> Kampo medicine -> EPMedHigh	Analgesic/Hemostatic to Kampo medicine to EPMedHigh	4	5.69371e-05
Analgesic/Hemostatic + LEP -> LEP + Kampo medicine -> LEP	LEP-based add-on Multiple	4	5.69371e-05
Analgesic/Hemostatic + Progestin + LEP -> Progestin + LEP -> LEP	LEP-based add-on Multiple	4	5.69371e-05
Analgesic/Hemostatic + Progestin -> Analgesic/Hemostatic + Progestin -> Progestin	Progestin-based add-on Analgesic/Hemostatic	4	5.69371e-05
Analgesic/Hemostatic + Progestin -> Progestin + Analgesic/Hemostatic -> Progestin	Progestin-based add-on Analgesic/Hemostatic	4	5.69371e-05
Analgesic/Hemostatic -> Analgesic/Hemostatic + Kampo medicine -> Analgesic/Hemostatic + Kampo medicine + Progestin	Analgesic/Hemostatic-based add-on Multiple	4	5.69371e-05
Analgesic/Hemostatic -> Analgesic/Hemostatic + Kampo medicine -> Kampo medicine + LEP	Analgesic/Hemostatic to Kampo medicine to LEP	4	5.69371e-05
Analgesic/Hemostatic -> Analgesic/Hemostatic + LEP -> Analgesic/Hemostatic + LEP + Progestin	Analgesic/Hemostatic-based add-on Multiple	4	5.69371e-05
Analgesic/Hemostatic -> Analgesic/Hemostatic + Progestin -> Analgesic/Hemostatic + Progestin	Analgesic/Hemostatic-based add-on Progestin	4	5.69371e-05
Analgesic/Hemostatic -> Analgesic/Hemostatic + Progestin -> Analgesic/Hemostatic + Progestin + Kampo medicine	Analgesic/Hemostatic-based add-on Multiple	4	5.69371e-05
Analgesic/Hemostatic -> LEP -> EPMedHigh	Analgesic/Hemostatic to LEP to EPMedHigh	4	5.69371e-05
Analgesic/Hemostatic -> LEP -> GnRH	Analgesic/Hemostatic to LEP to GnRH	4	5.69371e-05
Analgesic/Hemostatic -> GnRH -> Analgesic/Hemostatic	Analgesic/Hemostatic to GnRH to Analgesic/Hemostatic	4	5.69371e-05
Analgesic/Hemostatic -> GnRH -> GnRH + Kampo medicine	Analgesic/Hemostatic to GnRH to Kampo medicine	4	5.69371e-05
Kampo medicine + Analgesic/Hemostatic -> Analgesic/Hemostatic + Progestin -> Progestin	Kampo medicine to Analgesic/Hemostatic to Progestin	4	5.69371e-05
Kampo medicine + LEP + Analgesic/Hemostatic -> LEP + Analgesic/Hemostatic -> Analgesic/Hemostatic	Analgesic/Hemostatic-based add-on Multiple	4	5.69371e-05
Kampo medicine + LEP -> LEP -> Kampo medicine	LEP to Kampo medicine	4	5.69371e-05
Kampo medicine + LEP -> No Treatment -> No Treatment	Kampo medicine + LEP	4	5.69371e-05
Kampo medicine + EPMedHigh -> EPMedHigh -> No Treatment	EPMedHigh-based add-on Kampo medicine	4	5.69371e-05
Kampo medicine -> Kampo medicine + Analgesic/Hemostatic + LEP -> Analgesic/Hemostatic + LEP	Uncategorized	4	5.69371e-05
Kampo medicine -> Kampo medicine + Analgesic/Hemostatic -> Analgesic/Hemostatic + LEP	Kampo medicine to Analgesic/Hemostatic to LEP	4	5.69371e-05
Kampo medicine -> Kampo medicine + Progestin -> Kampo medicine + Progestin + EPMedHigh	Kampo medicine-based add-on Multiple	4	5.69371e-05
Kampo medicine -> Kampo medicine + Progestin -> No Treatment	Kampo medicine-based add-on Progestin	4	5.69371e-05
Kampo medicine -> LEP -> Progestin	Kampo medicine to LEP to Progestin	4	5.69371e-05
Kampo medicine -> EPMedHigh -> Progestin	Kampo medicine to EPMedHigh to Progestin	4	5.69371e-05
LEP + Analgesic/Hemostatic -> Analgesic/Hemostatic -> Analgesic/Hemostatic + LEP	Analgesic/Hemostatic-based add-on LEP	4	5.69371e-05
LEP + Analgesic/Hemostatic -> Analgesic/Hemostatic -> Kampo medicine	LEP to Analgesic/Hemostatic to Kampo medicine	4	5.69371e-05
LEP + Analgesic/Hemostatic -> Analgesic/Hemostatic -> LEP	Analgesic/Hemostatic to LEP	4	5.69371e-05
LEP -> LEP + Analgesic/Hemostatic + Progestin -> LEP + Progestin	LEP-based add-on Multiple	4	5.69371e-05
LEP -> LEP + Analgesic/Hemostatic -> Analgesic/Hemostatic + Progestin	LEP to Analgesic/Hemostatic to Progestin	4	5.69371e-05
LEP -> LEP -> Analgesic/Hemostatic	LEP to Analgesic/Hemostatic	4	5.69371e-05
EPMedHigh + Analgesic/Hemostatic -> Analgesic/Hemostatic -> Analgesic/Hemostatic + LEP	Analgesic/Hemostatic-based add-on Multiple	4	5.69371e-05
EPMedHigh + Kampo medicine + LEP -> Kampo medicine + LEP -> LEP	LEP-based add-on Multiple	4	5.69371e-05
EPMedHigh -> Analgesic/Hemostatic -> Progestin	EPMedHigh to Analgesic/Hemostatic to Progestin	4	5.69371e-05
EPMedHigh -> EPMedHigh + Kampo medicine -> EPMedHigh	EPMedHigh-based add-on Kampo medicine	4	5.69371e-05
EPMedHigh -> EPMedHigh + Progestin -> EPMedHigh	EPMedHigh-based add-on Progestin	4	5.69371e-05
EPMedHigh -> Progestin -> Kampo medicine	EPMedHigh to Progestin to Kampo medicine	4	5.69371e-05
GnRH -> GnRH + Kampo medicine -> GnRH	GnRH-based add-on Kampo medicine	4	5.69371e-05
GnRH -> Progestin -> Progestin + GnRH	GnRH to Progestin	4	5.69371e-05
IUD -> Analgesic/Hemostatic + Kampo medicine -> Kampo medicine	IUD to Analgesic/Hemostatic to Kampo medicine	4	5.69371e-05
Progestin + Analgesic/Hemostatic + Kampo medicine -> Analgesic/Hemostatic + Kampo medicine -> Kampo medicine	Kampo medicine-based add-on Multiple	4	5.69371e-05
Progestin + Kampo medicine + LEP -> Kampo medicine + LEP -> LEP	LEP-based add-on Multiple	4	5.69371e-05
Progestin + Kampo medicine -> Kampo medicine -> Kampo medicine + Progestin	Kampo medicine-based add-on Progestin	4	5.69371e-05
Progestin + Kampo medicine -> Kampo medicine -> LEP	Progestin to Kampo medicine to LEP	4	5.69371e-05
Progestin + LEP -> LEP -> LEP + EPMedHigh	LEP-based add-on Multiple	4	5.69371e-05
Progestin + LEP -> Progestin + LEP + Analgesic/Hemostatic -> Progestin + LEP	LEP-based add-on Multiple	4	5.69371e-05
Progestin -> Analgesic/Hemostatic -> Kampo medicine	Progestin to Analgesic/Hemostatic to Kampo medicine	4	5.69371e-05
Progestin -> LEP -> LEP + Kampo medicine	Progestin to LEP to Kampo medicine	4	5.69371e-05
Progestin -> LEP -> LEP + EPMedHigh	Progestin to LEP to EPMedHigh	4	5.69371e-05
Progestin -> GnRH -> No Treatment	Progestin to GnRH	4	5.69371e-05
Progestin -> Progestin + LEP -> LEP	Progestin to LEP	4	5.69371e-05
Analgesic/Hemostatic + Kampo medicine -> Analgesic/Hemostatic + Kampo medicine + IUD -> Analgesic/Hemostatic + Kampo medicine	Kampo medicine-based add-on Multiple	3	4.27028e-05
Analgesic/Hemostatic + Kampo medicine -> Kampo medicine -> Kampo medicine	Kampo medicine-based add-on Analgesic/Hemostatic	3	4.27028e-05
Analgesic/Hemostatic + Kampo medicine -> Kampo medicine -> Kampo medicine + EPMedHigh	Kampo medicine-based add-on Multiple	3	4.27028e-05
Analgesic/Hemostatic + Kampo medicine -> LEP -> No Treatment	Uncategorized	3	4.27028e-05
Analgesic/Hemostatic + LEP -> LEP + Progestin -> LEP	LEP-based add-on Multiple	3	4.27028e-05
Analgesic/Hemostatic + LEP -> LEP -> LEP	LEP-based add-on Analgesic/Hemostatic	3	4.27028e-05
Analgesic/Hemostatic + LEP -> No Treatment -> No Treatment	Analgesic/Hemostatic + LEP	3	4.27028e-05
Analgesic/Hemostatic + EPMedHigh -> EPMedHigh + Analgesic/Hemostatic -> Analgesic/Hemostatic + EPMedHigh	EPMedHigh-based add-on Multiple	3	4.27028e-05
Analgesic/Hemostatic + EPMedHigh -> No Treatment -> No Treatment	Analgesic/Hemostatic + EPMedHigh	3	4.27028e-05
Analgesic/Hemostatic + IUD + Kampo medicine -> Kampo medicine -> No Treatment	Uncategorized	3	4.27028e-05
Analgesic/Hemostatic + Progestin -> No Treatment -> No Treatment	Analgesic/Hemostatic + Progestin	3	4.27028e-05
Analgesic/Hemostatic + Progestin -> Progestin -> Progestin + Kampo medicine	Progestin-based add-on Multiple	3	4.27028e-05
Analgesic/Hemostatic -> Analgesic/Hemostatic + LEP + Kampo medicine -> LEP + Kampo medicine	Uncategorized	3	4.27028e-05
Analgesic/Hemostatic -> Analgesic/Hemostatic + LEP -> Analgesic/Hemostatic + Kampo medicine	Analgesic/Hemostatic-based add-on Multiple	3	4.27028e-05
Analgesic/Hemostatic -> Analgesic/Hemostatic + LEP -> Analgesic/Hemostatic + LEP + EPMedHigh	Analgesic/Hemostatic-based add-on Multiple	3	4.27028e-05
Analgesic/Hemostatic -> Analgesic/Hemostatic + EPMedHigh -> Analgesic/Hemostatic + LEP	Analgesic/Hemostatic-based add-on Multiple	3	4.27028e-05
Analgesic/Hemostatic -> Analgesic/Hemostatic + GnRH -> GnRH + Analgesic/Hemostatic	Analgesic/Hemostatic-based add-on GnRH	3	4.27028e-05
Analgesic/Hemostatic -> Analgesic/Hemostatic + Progestin + Kampo medicine -> Analgesic/Hemostatic + Kampo medicine	Analgesic/Hemostatic-based add-on Multiple	3	4.27028e-05
Analgesic/Hemostatic -> Analgesic/Hemostatic + Progestin -> Analgesic/Hemostatic + LEP	Analgesic/Hemostatic-based add-on Multiple	3	4.27028e-05
Analgesic/Hemostatic -> Analgesic/Hemostatic + Progestin -> Analgesic/Hemostatic + Progestin + GnRH	Analgesic/Hemostatic-based add-on Multiple	3	4.27028e-05
Analgesic/Hemostatic -> Analgesic/Hemostatic -> Analgesic/Hemostatic + Surgery	Analgesic/Hemostatic-based add-on Surgery	3	4.27028e-05
Analgesic/Hemostatic -> GnRH -> Surgery	Analgesic/Hemostatic to GnRH to Surgery	3	4.27028e-05
Analgesic/Hemostatic -> Progestin + Kampo medicine -> Kampo medicine	Analgesic/Hemostatic to Progestin to Kampo medicine	3	4.27028e-05
Analgesic/Hemostatic -> Progestin -> GnRH	Analgesic/Hemostatic to Progestin to GnRH	3	4.27028e-05
Analgesic/Hemostatic -> Surgery -> Analgesic/Hemostatic	Analgesic/Hemostatic to Surgery to Analgesic/Hemostatic	3	4.27028e-05
Kampo medicine + Analgesic/Hemostatic -> Analgesic/Hemostatic -> Analgesic/Hemostatic + IUD	Analgesic/Hemostatic-based add-on Multiple	3	4.27028e-05
Kampo medicine + Analgesic/Hemostatic -> Kampo medicine + Analgesic/Hemostatic + Progestin -> Kampo medicine + Analgesic/Hemostatic	Kampo medicine-based add-on Multiple	3	4.27028e-05
Kampo medicine + Progestin -> No Treatment -> No Treatment	Progestin + Kampo medicine	3	4.27028e-05
Kampo medicine -> Analgesic/Hemostatic -> Analgesic/Hemostatic + Progestin	Kampo medicine to Analgesic/Hemostatic to Progestin	3	4.27028e-05
Kampo medicine -> Analgesic/Hemostatic -> IUD	Kampo medicine to Analgesic/Hemostatic to IUD	3	4.27028e-05
Kampo medicine -> Kampo medicine + Analgesic/Hemostatic + Progestin -> Kampo medicine + Progestin	Kampo medicine-based add-on Multiple	3	4.27028e-05
Kampo medicine -> Kampo medicine + Analgesic/Hemostatic -> Kampo medicine + Progestin	Kampo medicine-based add-on Multiple	3	4.27028e-05
Kampo medicine -> Kampo medicine + LEP -> LEP + Analgesic/Hemostatic	Kampo medicine to LEP to Analgesic/Hemostatic	3	4.27028e-05
Kampo medicine -> Kampo medicine + EPMedHigh + LEP -> Kampo medicine + LEP	Kampo medicine-based add-on Multiple	3	4.27028e-05
Kampo medicine -> Kampo medicine + Progestin + Analgesic/Hemostatic -> Kampo medicine + Analgesic/Hemostatic	Kampo medicine-based add-on Multiple	3	4.27028e-05
Kampo medicine -> Kampo medicine + Progestin -> Kampo medicine + Analgesic/Hemostatic	Kampo medicine-based add-on Multiple	3	4.27028e-05
Kampo medicine -> Kampo medicine -> Analgesic/Hemostatic	Kampo medicine to Analgesic/Hemostatic	3	4.27028e-05
Kampo medicine -> LEP -> Kampo medicine	Kampo medicine to LEP to Kampo medicine	3	4.27028e-05
Kampo medicine -> EPMedHigh -> LEP	Kampo medicine to EPMedHigh to LEP	3	4.27028e-05
Kampo medicine -> GnRH -> Analgesic/Hemostatic	Kampo medicine to GnRH to Analgesic/Hemostatic	3	4.27028e-05
Kampo medicine -> IUD + Analgesic/Hemostatic -> Analgesic/Hemostatic	Kampo medicine to IUD to Analgesic/Hemostatic	3	4.27028e-05
Kampo medicine -> Progestin -> Kampo medicine	Kampo medicine to Progestin to Kampo medicine	3	4.27028e-05
Kampo medicine -> Progestin -> Progestin + Kampo medicine	Kampo medicine to Progestin	3	4.27028e-05
LEP + Analgesic/Hemostatic -> Analgesic/Hemostatic + Kampo medicine -> Analgesic/Hemostatic	Analgesic/Hemostatic-based add-on Multiple	3	4.27028e-05
LEP + Analgesic/Hemostatic -> LEP + Analgesic/Hemostatic + EPMedHigh -> LEP + Analgesic/Hemostatic	LEP-based add-on Multiple	3	4.27028e-05
LEP + Progestin -> Progestin -> Progestin + Analgesic/Hemostatic	Progestin-based add-on Multiple	3	4.27028e-05
LEP -> Analgesic/Hemostatic + EPMedHigh -> EPMedHigh	LEP to Analgesic/Hemostatic to EPMedHigh	3	4.27028e-05
LEP -> Analgesic/Hemostatic -> Analgesic/Hemostatic + GnRH	LEP to Analgesic/Hemostatic to GnRH	3	4.27028e-05
LEP -> Kampo medicine -> Kampo medicine + IUD	LEP to Kampo medicine to IUD	3	4.27028e-05
LEP -> Kampo medicine -> Kampo medicine + Progestin	LEP to Kampo medicine to Progestin	3	4.27028e-05
LEP -> LEP + Analgesic/Hemostatic -> LEP + EPMedHigh	LEP-based add-on Multiple	3	4.27028e-05
LEP -> LEP + EPMedHigh -> LEP + Analgesic/Hemostatic	LEP-based add-on Multiple	3	4.27028e-05
LEP -> GnRH -> GnRH + Analgesic/Hemostatic	LEP to GnRH to Analgesic/Hemostatic	3	4.27028e-05
LEP -> GnRH -> Progestin	LEP to GnRH to Progestin	3	4.27028e-05
LEP -> Progestin + Analgesic/Hemostatic -> Analgesic/Hemostatic	LEP to Progestin to Analgesic/Hemostatic	3	4.27028e-05
LEP -> Progestin -> EPMedHigh	LEP to Progestin to EPMedHigh	3	4.27028e-05
LEP -> Progestin -> Progestin + Surgery	LEP to Progestin to Surgery	3	4.27028e-05
EPMedHigh + Analgesic/Hemostatic -> Analgesic/Hemostatic -> LEP	EPMedHigh to Analgesic/Hemostatic to LEP	3	4.27028e-05
EPMedHigh + Analgesic/Hemostatic -> Analgesic/Hemostatic -> Progestin	EPMedHigh to Analgesic/Hemostatic to Progestin	3	4.27028e-05
EPMedHigh + Kampo medicine -> Kampo medicine -> Kampo medicine + LEP	Kampo medicine-based add-on Multiple	3	4.27028e-05
EPMedHigh + Kampo medicine -> Kampo medicine -> Kampo medicine + EPMedHigh	Kampo medicine-based add-on EPMedHigh	3	4.27028e-05
EPMedHigh + LEP -> LEP -> LEP + Progestin	LEP-based add-on Multiple	3	4.27028e-05
EPMedHigh + LEP -> LEP -> EPMedHigh	LEP to EPMedHigh	3	4.27028e-05
EPMedHigh -> LEP -> LEP + Kampo medicine	EPMedHigh to LEP to Kampo medicine	3	4.27028e-05
EPMedHigh -> GnRH -> Analgesic/Hemostatic	EPMedHigh to GnRH to Analgesic/Hemostatic	3	4.27028e-05
EPMedHigh -> Progestin -> Analgesic/Hemostatic	EPMedHigh to Progestin to Analgesic/Hemostatic	3	4.27028e-05
EPMedHigh -> Surgery -> Analgesic/Hemostatic	EPMedHigh to Surgery to Analgesic/Hemostatic	3	4.27028e-05
GnRH + Analgesic/Hemostatic -> Analgesic/Hemostatic -> Analgesic/Hemostatic + Surgery	Analgesic/Hemostatic-based add-on Multiple	3	4.27028e-05
GnRH -> Kampo medicine -> Kampo medicine + Analgesic/Hemostatic	GnRH to Kampo medicine to Analgesic/Hemostatic	3	4.27028e-05
GnRH -> GnRH + Analgesic/Hemostatic -> Analgesic/Hemostatic	GnRH to Analgesic/Hemostatic	3	4.27028e-05
GnRH -> IUD -> No Treatment	GnRH to IUD	3	4.27028e-05
IUD + Analgesic/Hemostatic -> Analgesic/Hemostatic -> EPMedHigh	IUD to Analgesic/Hemostatic to EPMedHigh	3	4.27028e-05
IUD -> Analgesic/Hemostatic -> LEP	IUD to Analgesic/Hemostatic to LEP	3	4.27028e-05
Progestin + Analgesic/Hemostatic -> Analgesic/Hemostatic + LEP -> LEP	Progestin to Analgesic/Hemostatic to LEP	3	4.27028e-05
Progestin + Analgesic/Hemostatic -> Analgesic/Hemostatic -> Analgesic/Hemostatic + Kampo medicine	Analgesic/Hemostatic-based add-on Multiple	3	4.27028e-05
Progestin + Analgesic/Hemostatic -> Analgesic/Hemostatic -> Analgesic/Hemostatic + IUD	Analgesic/Hemostatic-based add-on Multiple	3	4.27028e-05
Progestin + Kampo medicine -> Kampo medicine -> Analgesic/Hemostatic	Progestin to Kampo medicine to Analgesic/Hemostatic	3	4.27028e-05
Progestin + LEP -> LEP + Analgesic/Hemostatic -> LEP	LEP-based add-on Multiple	3	4.27028e-05
Progestin + LEP -> LEP -> Progestin	LEP to Progestin	3	4.27028e-05
Progestin -> Analgesic/Hemostatic -> Analgesic/Hemostatic + LEP	Progestin to Analgesic/Hemostatic to LEP	3	4.27028e-05
Progestin -> Analgesic/Hemostatic -> EPMedHigh	Progestin to Analgesic/Hemostatic to EPMedHigh	3	4.27028e-05
Progestin -> Kampo medicine -> Kampo medicine + Progestin	Progestin to Kampo medicine	3	4.27028e-05
Progestin -> LEP -> Kampo medicine	Progestin to LEP to Kampo medicine	3	4.27028e-05
Progestin -> LEP -> LEP + Progestin	Progestin to LEP	3	4.27028e-05
Progestin -> LEP -> Progestin	Progestin to LEP to Progestin	3	4.27028e-05
Progestin -> IUD -> Analgesic/Hemostatic	Progestin to IUD to Analgesic/Hemostatic	3	4.27028e-05
Progestin -> Progestin + Analgesic/Hemostatic -> No Treatment	Progestin-based add-on Analgesic/Hemostatic	3	4.27028e-05
Progestin -> Progestin + Analgesic/Hemostatic -> Progestin + Analgesic/Hemostatic + EPMedHigh	Progestin-based add-on Multiple	3	4.27028e-05
Progestin -> Progestin + GnRH -> Progestin	Progestin-based add-on GnRH	3	4.27028e-05
Surgery -> No Treatment -> No Treatment	Single Surgery	3	4.27028e-05
Analgesic/Hemostatic + Kampo medicine + LEP -> LEP -> No Treatment	Uncategorized	2	2.84685e-05
Analgesic/Hemostatic + Kampo medicine -> Analgesic/Hemostatic + Kampo medicine + Progestin -> Analgesic/Hemostatic + Kampo medicine	Kampo medicine-based add-on Multiple	2	2.84685e-05
Analgesic/Hemostatic + LEP -> Analgesic/Hemostatic + LEP + EPMedHigh -> Analgesic/Hemostatic + LEP	LEP-based add-on Multiple	2	2.84685e-05
Analgesic/Hemostatic + LEP -> Analgesic/Hemostatic + LEP + Progestin -> Analgesic/Hemostatic + LEP	LEP-based add-on Multiple	2	2.84685e-05
Analgesic/Hemostatic + LEP -> LEP + Kampo medicine -> Kampo medicine	Analgesic/Hemostatic to LEP to Kampo medicine	2	2.84685e-05
Analgesic/Hemostatic + EPMedHigh + LEP -> LEP -> No Treatment	Uncategorized	2	2.84685e-05
Analgesic/Hemostatic + EPMedHigh -> EPMedHigh -> Analgesic/Hemostatic	EPMedHigh to Analgesic/Hemostatic	2	2.84685e-05
Analgesic/Hemostatic + EPMedHigh -> EPMedHigh -> Progestin	Analgesic/Hemostatic to EPMedHigh to Progestin	2	2.84685e-05
Analgesic/Hemostatic + GnRH -> GnRH -> Analgesic/Hemostatic	GnRH to Analgesic/Hemostatic	2	2.84685e-05
Analgesic/Hemostatic + GnRH -> GnRH -> GnRH + Kampo medicine	GnRH-based add-on Multiple	2	2.84685e-05
Analgesic/Hemostatic + GnRH -> GnRH -> Progestin	Analgesic/Hemostatic to GnRH to Progestin	2	2.84685e-05
Analgesic/Hemostatic + Progestin -> Analgesic/Hemostatic + Progestin + Kampo medicine -> Analgesic/Hemostatic + Progestin	Progestin-based add-on Multiple	2	2.84685e-05
Analgesic/Hemostatic + Progestin -> LEP -> No Treatment	Uncategorized	2	2.84685e-05
Analgesic/Hemostatic + Progestin -> Progestin + Analgesic/Hemostatic -> Progestin + Analgesic/Hemostatic	Progestin-based add-on Multiple	2	2.84685e-05
Analgesic/Hemostatic + Progestin -> Progestin + Kampo medicine -> Kampo medicine	Analgesic/Hemostatic to Progestin to Kampo medicine	2	2.84685e-05
Analgesic/Hemostatic + Progestin -> Progestin -> Kampo medicine	Analgesic/Hemostatic to Progestin to Kampo medicine	2	2.84685e-05
Analgesic/Hemostatic + Progestin -> Progestin -> GnRH	Analgesic/Hemostatic to Progestin to GnRH	2	2.84685e-05
Analgesic/Hemostatic + Progestin -> Progestin -> IUD	Analgesic/Hemostatic to Progestin to IUD	2	2.84685e-05
Analgesic/Hemostatic + Progestin -> Progestin -> Progestin + IUD	Progestin-based add-on Multiple	2	2.84685e-05
Analgesic/Hemostatic -> Analgesic/Hemostatic + Kampo medicine + LEP -> Analgesic/Hemostatic + LEP	Analgesic/Hemostatic-based add-on Multiple	2	2.84685e-05
Analgesic/Hemostatic -> Analgesic/Hemostatic + Kampo medicine + LEP -> Kampo medicine + LEP	Uncategorized	2	2.84685e-05
Analgesic/Hemostatic -> Analgesic/Hemostatic + Kampo medicine + Progestin -> Kampo medicine + Progestin	Uncategorized	2	2.84685e-05
Analgesic/Hemostatic -> Analgesic/Hemostatic + Kampo medicine -> Analgesic/Hemostatic + Progestin	Analgesic/Hemostatic-based add-on Multiple	2	2.84685e-05
Analgesic/Hemostatic -> Analgesic/Hemostatic + LEP -> Analgesic/Hemostatic + Progestin	Analgesic/Hemostatic-based add-on Multiple	2	2.84685e-05
Analgesic/Hemostatic -> Analgesic/Hemostatic + EPMedHigh -> No Treatment	Analgesic/Hemostatic-based add-on EPMedHigh	2	2.84685e-05
Analgesic/Hemostatic -> Analgesic/Hemostatic + Progestin + LEP -> Analgesic/Hemostatic + LEP	Analgesic/Hemostatic-based add-on Multiple	2	2.84685e-05
Analgesic/Hemostatic -> Kampo medicine + Progestin -> Progestin	Analgesic/Hemostatic to Kampo medicine to Progestin	2	2.84685e-05
Analgesic/Hemostatic -> Kampo medicine -> EPMedHigh	Analgesic/Hemostatic to Kampo medicine to EPMedHigh	2	2.84685e-05
Analgesic/Hemostatic -> LEP + Kampo medicine -> Kampo medicine	Analgesic/Hemostatic to LEP to Kampo medicine	2	2.84685e-05
Analgesic/Hemostatic -> LEP -> IUD	Analgesic/Hemostatic to LEP to IUD	2	2.84685e-05
Analgesic/Hemostatic -> GnRH + Kampo medicine -> Kampo medicine	Analgesic/Hemostatic to GnRH to Kampo medicine	2	2.84685e-05
Analgesic/Hemostatic -> Progestin -> Progestin + IUD	Analgesic/Hemostatic to Progestin to IUD	2	2.84685e-05
Kampo medicine + Analgesic/Hemostatic + Progestin -> Analgesic/Hemostatic + Progestin -> Progestin	Progestin-based add-on Multiple	2	2.84685e-05
Kampo medicine + Analgesic/Hemostatic -> Analgesic/Hemostatic + LEP -> Analgesic/Hemostatic	Analgesic/Hemostatic-based add-on Multiple	2	2.84685e-05
Kampo medicine + Analgesic/Hemostatic -> Kampo medicine + Analgesic/Hemostatic + Progestin -> Analgesic/Hemostatic + Progestin	Analgesic/Hemostatic-based add-on Multiple	2	2.84685e-05
Kampo medicine + LEP -> Analgesic/Hemostatic -> No Treatment	Uncategorized	2	2.84685e-05
Kampo medicine + LEP -> LEP -> IUD	Kampo medicine to LEP to IUD	2	2.84685e-05
Kampo medicine + Progestin -> Analgesic/Hemostatic -> No Treatment	Uncategorized	2	2.84685e-05
Kampo medicine + Progestin -> Kampo medicine + Progestin + Analgesic/Hemostatic -> Analgesic/Hemostatic	Uncategorized	2	2.84685e-05
Kampo medicine -> Analgesic/Hemostatic -> Analgesic/Hemostatic + LEP	Kampo medicine to Analgesic/Hemostatic to LEP	2	2.84685e-05
Kampo medicine -> Analgesic/Hemostatic -> Analgesic/Hemostatic + IUD	Kampo medicine to Analgesic/Hemostatic to IUD	2	2.84685e-05
Kampo medicine -> Analgesic/Hemostatic -> Analgesic/Hemostatic + Surgery	Kampo medicine to Analgesic/Hemostatic to Surgery	2	2.84685e-05
Kampo medicine -> Kampo medicine + Analgesic/Hemostatic -> Analgesic/Hemostatic + Progestin	Kampo medicine to Analgesic/Hemostatic to Progestin	2	2.84685e-05
Kampo medicine -> Kampo medicine + Analgesic/Hemostatic -> Kampo medicine + Analgesic/Hemostatic + IUD	Kampo medicine-based add-on Multiple	2	2.84685e-05
Kampo medicine -> Kampo medicine + Analgesic/Hemostatic -> Progestin	Kampo medicine to Analgesic/Hemostatic to Progestin	2	2.84685e-05
Kampo medicine -> Kampo medicine + LEP -> Analgesic/Hemostatic	Kampo medicine to LEP to Analgesic/Hemostatic	2	2.84685e-05
Kampo medicine -> Kampo medicine + LEP -> No Treatment	Kampo medicine-based add-on LEP	2	2.84685e-05
Kampo medicine -> Kampo medicine + Surgery -> Kampo medicine	Kampo medicine-based add-on Surgery	2	2.84685e-05
Kampo medicine -> Kampo medicine + Surgery -> Kampo medicine + Analgesic/Hemostatic	Kampo medicine-based add-on Multiple	2	2.84685e-05
Kampo medicine -> LEP -> LEP + EPMedHigh	Kampo medicine to LEP to EPMedHigh	2	2.84685e-05
Kampo medicine -> LEP -> LEP + Progestin	Kampo medicine to LEP to Progestin	2	2.84685e-05
Kampo medicine -> EPMedHigh + LEP -> LEP	Kampo medicine to EPMedHigh to LEP	2	2.84685e-05
Kampo medicine -> GnRH -> Surgery	Kampo medicine to GnRH to Surgery	2	2.84685e-05
Kampo medicine -> Progestin -> LEP	Kampo medicine to Progestin to LEP	2	2.84685e-05
LEP + Analgesic/Hemostatic + Kampo medicine -> Analgesic/Hemostatic + Kampo medicine -> Kampo medicine	Kampo medicine-based add-on Multiple	2	2.84685e-05
LEP + Analgesic/Hemostatic -> Analgesic/Hemostatic + Kampo medicine -> Kampo medicine	LEP to Analgesic/Hemostatic to Kampo medicine	2	2.84685e-05
LEP + Analgesic/Hemostatic -> No Treatment -> No Treatment	Analgesic/Hemostatic + LEP	2	2.84685e-05
LEP + Kampo medicine -> Kampo medicine + Analgesic/Hemostatic -> Analgesic/Hemostatic	LEP to Kampo medicine to Analgesic/Hemostatic	2	2.84685e-05
LEP + Kampo medicine -> Kampo medicine + Analgesic/Hemostatic -> Kampo medicine	Kampo medicine-based add-on Multiple	2	2.84685e-05
LEP + Kampo medicine -> Kampo medicine -> Kampo medicine + Progestin	Kampo medicine-based add-on Multiple	2	2.84685e-05
LEP -> Analgesic/Hemostatic + LEP -> LEP	LEP-based add-on Analgesic/Hemostatic	2	2.84685e-05
LEP -> Analgesic/Hemostatic + GnRH -> GnRH	LEP to Analgesic/Hemostatic to GnRH	2	2.84685e-05
LEP -> Analgesic/Hemostatic -> Analgesic/Hemostatic + EPMedHigh	LEP to Analgesic/Hemostatic to EPMedHigh	2	2.84685e-05
LEP -> Analgesic/Hemostatic -> GnRH	LEP to Analgesic/Hemostatic to GnRH	2	2.84685e-05
LEP -> LEP + Analgesic/Hemostatic + EPMedHigh -> LEP + EPMedHigh	LEP-based add-on Multiple	2	2.84685e-05
LEP -> LEP + Analgesic/Hemostatic + GnRH -> LEP	LEP-based add-on Multiple	2	2.84685e-05
LEP -> LEP + Analgesic/Hemostatic + Progestin -> Analgesic/Hemostatic + Progestin	Uncategorized	2	2.84685e-05
LEP -> LEP + Analgesic/Hemostatic -> Kampo medicine	LEP to Analgesic/Hemostatic to Kampo medicine	2	2.84685e-05
LEP -> LEP + Analgesic/Hemostatic -> LEP + Progestin	LEP-based add-on Multiple	2	2.84685e-05
LEP -> LEP + Analgesic/Hemostatic -> Progestin	LEP to Analgesic/Hemostatic to Progestin	2	2.84685e-05
LEP -> LEP + Kampo medicine -> Analgesic/Hemostatic	LEP to Kampo medicine to Analgesic/Hemostatic	2	2.84685e-05
LEP -> LEP + Kampo medicine -> Kampo medicine + Analgesic/Hemostatic	LEP to Kampo medicine to Analgesic/Hemostatic	2	2.84685e-05
LEP -> LEP + Kampo medicine -> LEP + Kampo medicine + EPMedHigh	LEP-based add-on Multiple	2	2.84685e-05
LEP -> LEP + Kampo medicine -> LEP + Kampo medicine + Progestin	LEP-based add-on Multiple	2	2.84685e-05
LEP -> LEP + EPMedHigh + Analgesic/Hemostatic -> LEP + Analgesic/Hemostatic	LEP-based add-on Multiple	2	2.84685e-05
LEP -> LEP + EPMedHigh + Kampo medicine -> LEP + Kampo medicine	LEP-based add-on Multiple	2	2.84685e-05
LEP -> LEP + Progestin + Analgesic/Hemostatic -> LEP + Analgesic/Hemostatic	LEP-based add-on Multiple	2	2.84685e-05
LEP -> LEP + Progestin -> LEP + Analgesic/Hemostatic	LEP-based add-on Multiple	2	2.84685e-05
LEP -> GnRH -> GnRH + Kampo medicine	LEP to GnRH to Kampo medicine	2	2.84685e-05
LEP -> GnRH -> Surgery	LEP to GnRH to Surgery	2	2.84685e-05
LEP -> IUD -> Kampo medicine	LEP to IUD to Kampo medicine	2	2.84685e-05
LEP -> Progestin -> GnRH	LEP to Progestin to GnRH	2	2.84685e-05
LEP -> Progestin -> Progestin	LEP to Progestin	2	2.84685e-05
LEP -> Progestin -> Progestin + GnRH	LEP to Progestin to GnRH	2	2.84685e-05
LEP -> Progestin -> Progestin + IUD	LEP to Progestin to IUD	2	2.84685e-05
EPMedHigh + Analgesic/Hemostatic + Kampo medicine -> Analgesic/Hemostatic + Kampo medicine -> Kampo medicine	Kampo medicine-based add-on Multiple	2	2.84685e-05
EPMedHigh + Analgesic/Hemostatic -> Analgesic/Hemostatic + LEP -> LEP	EPMedHigh to Analgesic/Hemostatic to LEP	2	2.84685e-05
EPMedHigh + Analgesic/Hemostatic -> Analgesic/Hemostatic -> GnRH	EPMedHigh to Analgesic/Hemostatic to GnRH	2	2.84685e-05
EPMedHigh + Analgesic/Hemostatic -> EPMedHigh + Analgesic/Hemostatic -> Analgesic/Hemostatic	Analgesic/Hemostatic-based add-on EPMedHigh	2	2.84685e-05
EPMedHigh + Kampo medicine -> Kampo medicine + Analgesic/Hemostatic -> Kampo medicine	Kampo medicine-based add-on Multiple	2	2.84685e-05
EPMedHigh + Kampo medicine -> Kampo medicine -> LEP	EPMedHigh to Kampo medicine to LEP	2	2.84685e-05
EPMedHigh + Kampo medicine -> Kampo medicine -> Progestin	EPMedHigh to Kampo medicine to Progestin	2	2.84685e-05
EPMedHigh -> Analgesic/Hemostatic -> Analgesic/Hemostatic + EPMedHigh	EPMedHigh to Analgesic/Hemostatic	2	2.84685e-05
EPMedHigh -> Analgesic/Hemostatic -> Kampo medicine	EPMedHigh to Analgesic/Hemostatic to Kampo medicine	2	2.84685e-05
EPMedHigh -> Kampo medicine -> Kampo medicine + Progestin	EPMedHigh to Kampo medicine to Progestin	2	2.84685e-05
EPMedHigh -> Kampo medicine -> EPMedHigh	EPMedHigh to Kampo medicine to EPMedHigh	2	2.84685e-05
EPMedHigh -> LEP -> Kampo medicine	EPMedHigh to LEP to Kampo medicine	2	2.84685e-05
EPMedHigh -> LEP -> LEP + EPMedHigh	EPMedHigh to LEP	2	2.84685e-05
EPMedHigh -> LEP -> LEP + Progestin	EPMedHigh to LEP to Progestin	2	2.84685e-05
EPMedHigh -> EPMedHigh + Kampo medicine -> Kampo medicine	EPMedHigh to Kampo medicine	2	2.84685e-05
EPMedHigh -> EPMedHigh + LEP -> EPMedHigh + LEP + Analgesic/Hemostatic	EPMedHigh-based add-on Multiple	2	2.84685e-05
EPMedHigh -> EPMedHigh + IUD -> EPMedHigh	EPMedHigh-based add-on IUD	2	2.84685e-05
EPMedHigh -> Progestin -> EPMedHigh	EPMedHigh to Progestin to EPMedHigh	2	2.84685e-05
EPMedHigh -> Progestin -> Progestin + Kampo medicine	EPMedHigh to Progestin to Kampo medicine	2	2.84685e-05
GnRH + Analgesic/Hemostatic -> Analgesic/Hemostatic -> Analgesic/Hemostatic	Analgesic/Hemostatic-based add-on GnRH	2	2.84685e-05
GnRH -> Analgesic/Hemostatic + Progestin -> Progestin	GnRH to Analgesic/Hemostatic to Progestin	2	2.84685e-05
GnRH -> Analgesic/Hemostatic -> Analgesic/Hemostatic + IUD	GnRH to Analgesic/Hemostatic to IUD	2	2.84685e-05
GnRH -> Analgesic/Hemostatic -> Analgesic/Hemostatic + Surgery	GnRH to Analgesic/Hemostatic to Surgery	2	2.84685e-05
GnRH -> Kampo medicine -> Analgesic/Hemostatic	GnRH to Kampo medicine to Analgesic/Hemostatic	2	2.84685e-05
GnRH -> GnRH + Kampo medicine -> GnRH + Kampo medicine + Analgesic/Hemostatic	GnRH-based add-on Multiple	2	2.84685e-05
GnRH -> IUD -> Analgesic/Hemostatic	GnRH to IUD to Analgesic/Hemostatic	2	2.84685e-05
GnRH -> Progestin -> Analgesic/Hemostatic	GnRH to Progestin to Analgesic/Hemostatic	2	2.84685e-05
GnRH -> Progestin -> Progestin + EPMedHigh	GnRH to Progestin to EPMedHigh	2	2.84685e-05
IUD + Analgesic/Hemostatic + Progestin -> Analgesic/Hemostatic + Progestin -> Progestin	Progestin-based add-on Multiple	2	2.84685e-05
IUD + Analgesic/Hemostatic -> Analgesic/Hemostatic -> Kampo medicine	IUD to Analgesic/Hemostatic to Kampo medicine	2	2.84685e-05
IUD + Kampo medicine -> Kampo medicine -> Analgesic/Hemostatic	IUD to Kampo medicine to Analgesic/Hemostatic	2	2.84685e-05
IUD -> Analgesic/Hemostatic -> Analgesic/Hemostatic + EPMedHigh	IUD to Analgesic/Hemostatic to EPMedHigh	2	2.84685e-05
IUD -> Analgesic/Hemostatic -> Analgesic/Hemostatic + Progestin	IUD to Analgesic/Hemostatic to Progestin	2	2.84685e-05
IUD -> Analgesic/Hemostatic -> EPMedHigh	IUD to Analgesic/Hemostatic to EPMedHigh	2	2.84685e-05
IUD -> Kampo medicine -> Analgesic/Hemostatic	IUD to Kampo medicine to Analgesic/Hemostatic	2	2.84685e-05
IUD -> Kampo medicine -> Kampo medicine + Analgesic/Hemostatic	IUD to Kampo medicine to Analgesic/Hemostatic	2	2.84685e-05
IUD -> GnRH -> IUD	IUD to GnRH to IUD	2	2.84685e-05
Progestin + Analgesic/Hemostatic -> Analgesic/Hemostatic -> LEP	Progestin to Analgesic/Hemostatic to LEP	2	2.84685e-05
Progestin + Kampo medicine -> Kampo medicine -> Progestin	Kampo medicine to Progestin	2	2.84685e-05
Progestin + LEP -> LEP -> LEP + Progestin	LEP-based add-on Progestin	2	2.84685e-05
Progestin + LEP -> LEP -> EPMedHigh	Progestin to LEP to EPMedHigh	2	2.84685e-05
Progestin -> Analgesic/Hemostatic + Kampo medicine -> Kampo medicine	Progestin to Analgesic/Hemostatic to Kampo medicine	2	2.84685e-05
Progestin -> Analgesic/Hemostatic + LEP -> LEP	Progestin to Analgesic/Hemostatic to LEP	2	2.84685e-05
Progestin -> Analgesic/Hemostatic + IUD -> No Treatment	Uncategorized	2	2.84685e-05
Progestin -> Analgesic/Hemostatic -> Analgesic/Hemostatic + GnRH	Progestin to Analgesic/Hemostatic to GnRH	2	2.84685e-05
Progestin -> EPMedHigh -> EPMedHigh	Progestin to EPMedHigh	2	2.84685e-05
Progestin -> EPMedHigh -> EPMedHigh + Analgesic/Hemostatic	Progestin to EPMedHigh to Analgesic/Hemostatic	2	2.84685e-05
Progestin -> EPMedHigh -> Progestin	Progestin to EPMedHigh to Progestin	2	2.84685e-05
Progestin -> Progestin + Analgesic/Hemostatic + GnRH -> Progestin	Progestin-based add-on Multiple	2	2.84685e-05
Progestin -> Progestin + Analgesic/Hemostatic -> Progestin + Analgesic/Hemostatic + IUD	Progestin-based add-on Multiple	2	2.84685e-05
Progestin -> Progestin + LEP -> Progestin + LEP + Analgesic/Hemostatic	Progestin-based add-on Multiple	2	2.84685e-05
Progestin -> Progestin + GnRH + Analgesic/Hemostatic -> Progestin + Analgesic/Hemostatic	Progestin-based add-on Multiple	2	2.84685e-05
Progestin -> Progestin + GnRH -> Analgesic/Hemostatic	Progestin to GnRH to Analgesic/Hemostatic	2	2.84685e-05
Progestin -> Progestin + GnRH -> GnRH	Progestin to GnRH	2	2.84685e-05
Progestin -> Progestin + Surgery -> Progestin + Analgesic/Hemostatic	Progestin-based add-on Multiple	2	2.84685e-05
Progestin -> Progestin -> No Treatment	Single Progestin	2	2.84685e-05
Analgesic/Hemostatic + Kampo medicine + Progestin -> Kampo medicine + Progestin -> Kampo medicine + Progestin + Analgesic/Hemostatic	Kampo medicine-based add-on Multiple	1	1.42343e-05
Analgesic/Hemostatic + Kampo medicine + Progestin -> Kampo medicine + Progestin -> LEP	Uncategorized	1	1.42343e-05
Analgesic/Hemostatic + Kampo medicine + Progestin -> Kampo medicine + Progestin -> No Treatment	Uncategorized	1	1.42343e-05
Analgesic/Hemostatic + Kampo medicine -> Analgesic/Hemostatic + Kampo medicine + LEP -> LEP	Uncategorized	1	1.42343e-05
Analgesic/Hemostatic + Kampo medicine -> Analgesic/Hemostatic + Kampo medicine + GnRH -> Analgesic/Hemostatic + Kampo medicine	Kampo medicine-based add-on Multiple	1	1.42343e-05
Analgesic/Hemostatic + Kampo medicine -> Kampo medicine + Analgesic/Hemostatic -> Analgesic/Hemostatic	Analgesic/Hemostatic-based add-on Kampo medicine	1	1.42343e-05
Analgesic/Hemostatic + Kampo medicine -> Kampo medicine + LEP -> Kampo medicine	Kampo medicine-based add-on Multiple	1	1.42343e-05
Analgesic/Hemostatic + Kampo medicine -> Kampo medicine + EPMedHigh -> Kampo medicine	Kampo medicine-based add-on Multiple	1	1.42343e-05
Analgesic/Hemostatic + Kampo medicine -> Kampo medicine + GnRH -> Kampo medicine	Kampo medicine-based add-on Multiple	1	1.42343e-05
Analgesic/Hemostatic + Kampo medicine -> Kampo medicine + Progestin -> Progestin	Analgesic/Hemostatic to Kampo medicine to Progestin	1	1.42343e-05
Analgesic/Hemostatic + Kampo medicine -> Kampo medicine -> Kampo medicine + IUD	Kampo medicine-based add-on Multiple	1	1.42343e-05
Analgesic/Hemostatic + Kampo medicine -> Kampo medicine -> IUD	Analgesic/Hemostatic to Kampo medicine to IUD	1	1.42343e-05
Analgesic/Hemostatic + LEP -> Analgesic/Hemostatic + LEP + EPMedHigh -> LEP	LEP-based add-on Multiple	1	1.42343e-05
Analgesic/Hemostatic + LEP -> LEP + Analgesic/Hemostatic -> Analgesic/Hemostatic	Analgesic/Hemostatic-based add-on LEP	1	1.42343e-05
Analgesic/Hemostatic + LEP -> LEP + EPMedHigh -> LEP	LEP-based add-on Multiple	1	1.42343e-05
Analgesic/Hemostatic + LEP -> LEP + Progestin -> Progestin	Analgesic/Hemostatic to LEP to Progestin	1	1.42343e-05
Analgesic/Hemostatic + LEP -> LEP -> Analgesic/Hemostatic + IUD	Uncategorized	1	1.42343e-05
Analgesic/Hemostatic + LEP -> LEP -> GnRH	Analgesic/Hemostatic to LEP to GnRH	1	1.42343e-05
Analgesic/Hemostatic + LEP -> LEP -> Surgery	Analgesic/Hemostatic to LEP to Surgery	1	1.42343e-05
Analgesic/Hemostatic + EPMedHigh -> Analgesic/Hemostatic + EPMedHigh -> EPMedHigh	EPMedHigh-based add-on Analgesic/Hemostatic	1	1.42343e-05
Analgesic/Hemostatic + EPMedHigh -> Kampo medicine -> No Treatment	Uncategorized	1	1.42343e-05
Analgesic/Hemostatic + EPMedHigh -> LEP -> No Treatment	Uncategorized	1	1.42343e-05
Analgesic/Hemostatic + EPMedHigh -> EPMedHigh -> Kampo medicine	Analgesic/Hemostatic to EPMedHigh to Kampo medicine	1	1.42343e-05
Analgesic/Hemostatic + EPMedHigh -> EPMedHigh -> EPMedHigh	EPMedHigh-based add-on Analgesic/Hemostatic	1	1.42343e-05
Analgesic/Hemostatic + EPMedHigh -> EPMedHigh -> EPMedHigh + Kampo medicine	EPMedHigh-based add-on Multiple	1	1.42343e-05
Analgesic/Hemostatic + EPMedHigh -> EPMedHigh -> GnRH	Analgesic/Hemostatic to EPMedHigh to GnRH	1	1.42343e-05
Analgesic/Hemostatic + EPMedHigh -> Progestin -> No Treatment	Uncategorized	1	1.42343e-05
Analgesic/Hemostatic + GnRH -> Analgesic/Hemostatic + GnRH -> GnRH	GnRH-based add-on Analgesic/Hemostatic	1	1.42343e-05
Analgesic/Hemostatic + GnRH -> GnRH + Analgesic/Hemostatic -> GnRH	GnRH-based add-on Analgesic/Hemostatic	1	1.42343e-05
Analgesic/Hemostatic + GnRH -> GnRH -> EPMedHigh	Analgesic/Hemostatic to GnRH to EPMedHigh	1	1.42343e-05
Analgesic/Hemostatic + GnRH -> GnRH -> GnRH + Analgesic/Hemostatic	GnRH-based add-on Analgesic/Hemostatic	1	1.42343e-05
Analgesic/Hemostatic + IUD -> Kampo medicine -> No Treatment	Uncategorized	1	1.42343e-05
Analgesic/Hemostatic + IUD -> Progestin -> No Treatment	Uncategorized	1	1.42343e-05
Analgesic/Hemostatic + Progestin + EPMedHigh -> Progestin + EPMedHigh -> EPMedHigh	EPMedHigh-based add-on Multiple	1	1.42343e-05
Analgesic/Hemostatic + Progestin -> Analgesic/Hemostatic + Progestin + Kampo medicine -> Progestin	Progestin-based add-on Multiple	1	1.42343e-05
Analgesic/Hemostatic + Progestin -> Analgesic/Hemostatic + Progestin + Kampo medicine -> Progestin + Kampo medicine	Progestin-based add-on Multiple	1	1.42343e-05
Analgesic/Hemostatic + Progestin -> Analgesic/Hemostatic + Progestin + GnRH -> Analgesic/Hemostatic + Progestin	Progestin-based add-on Multiple	1	1.42343e-05
Analgesic/Hemostatic + Progestin -> Progestin + Kampo medicine -> Progestin	Progestin-based add-on Multiple	1	1.42343e-05
Analgesic/Hemostatic + Progestin -> Progestin + LEP -> LEP	Analgesic/Hemostatic to Progestin to LEP	1	1.42343e-05
Analgesic/Hemostatic + Progestin -> Progestin + LEP -> Progestin	Progestin-based add-on Multiple	1	1.42343e-05
Analgesic/Hemostatic + Progestin -> Progestin -> LEP + Analgesic/Hemostatic	Uncategorized	1	1.42343e-05
Analgesic/Hemostatic + Progestin -> Progestin -> EPMedHigh	Analgesic/Hemostatic to Progestin to EPMedHigh	1	1.42343e-05
Analgesic/Hemostatic + Progestin -> Progestin -> Progestin + LEP	Progestin-based add-on Multiple	1	1.42343e-05
Analgesic/Hemostatic + Progestin -> Progestin -> Progestin + EPMedHigh	Progestin-based add-on Multiple	1	1.42343e-05
Analgesic/Hemostatic + Progestin -> Progestin -> Progestin + GnRH	Progestin-based add-on Multiple	1	1.42343e-05
Analgesic/Hemostatic + Progestin -> Progestin -> Surgery	Analgesic/Hemostatic to Progestin to Surgery	1	1.42343e-05
Analgesic/Hemostatic -> Analgesic/Hemostatic + Kampo medicine + Progestin -> Analgesic/Hemostatic	Analgesic/Hemostatic-based add-on Multiple	1	1.42343e-05
Analgesic/Hemostatic -> Analgesic/Hemostatic + Kampo medicine -> Analgesic/Hemostatic + Kampo medicine + EPMedHigh	Analgesic/Hemostatic-based add-on Multiple	1	1.42343e-05
Analgesic/Hemostatic -> Analgesic/Hemostatic + Kampo medicine -> Analgesic/Hemostatic + Kampo medicine + IUD	Analgesic/Hemostatic-based add-on Multiple	1	1.42343e-05
Analgesic/Hemostatic -> Analgesic/Hemostatic + LEP + Kampo medicine -> Analgesic/Hemostatic + Kampo medicine	Analgesic/Hemostatic-based add-on Multiple	1	1.42343e-05
Analgesic/Hemostatic -> Analgesic/Hemostatic + LEP -> LEP + Kampo medicine	Analgesic/Hemostatic to LEP to Kampo medicine	1	1.42343e-05
Analgesic/Hemostatic -> Analgesic/Hemostatic + LEP -> LEP + Progestin	Analgesic/Hemostatic to LEP to Progestin	1	1.42343e-05
Analgesic/Hemostatic -> Analgesic/Hemostatic + LEP -> No Treatment	Analgesic/Hemostatic-based add-on LEP	1	1.42343e-05
Analgesic/Hemostatic -> Analgesic/Hemostatic + EPMedHigh -> Analgesic/Hemostatic + Kampo medicine	Analgesic/Hemostatic-based add-on Multiple	1	1.42343e-05
Analgesic/Hemostatic -> Analgesic/Hemostatic + EPMedHigh -> Analgesic/Hemostatic + Progestin	Analgesic/Hemostatic-based add-on Multiple	1	1.42343e-05
Analgesic/Hemostatic -> Analgesic/Hemostatic + GnRH -> Analgesic/Hemostatic + LEP	Analgesic/Hemostatic-based add-on Multiple	1	1.42343e-05
Analgesic/Hemostatic -> Analgesic/Hemostatic + GnRH -> Analgesic/Hemostatic + GnRH	Analgesic/Hemostatic-based add-on GnRH	1	1.42343e-05
Analgesic/Hemostatic -> Analgesic/Hemostatic + IUD -> LEP	Analgesic/Hemostatic to IUD to LEP	1	1.42343e-05
Analgesic/Hemostatic -> Analgesic/Hemostatic + Progestin -> Analgesic/Hemostatic + Kampo medicine	Analgesic/Hemostatic-based add-on Multiple	1	1.42343e-05
Analgesic/Hemostatic -> Analgesic/Hemostatic + Progestin -> Analgesic/Hemostatic + GnRH	Analgesic/Hemostatic-based add-on Multiple	1	1.42343e-05
Analgesic/Hemostatic -> Analgesic/Hemostatic + Progestin -> Analgesic/Hemostatic + Progestin + LEP	Analgesic/Hemostatic-based add-on Multiple	1	1.42343e-05
Analgesic/Hemostatic -> Analgesic/Hemostatic + Progestin -> Analgesic/Hemostatic + Progestin + Surgery	Analgesic/Hemostatic-based add-on Multiple	1	1.42343e-05
Analgesic/Hemostatic -> Analgesic/Hemostatic + Progestin -> Analgesic/Hemostatic + Surgery	Analgesic/Hemostatic-based add-on Multiple	1	1.42343e-05
Analgesic/Hemostatic -> Analgesic/Hemostatic -> Analgesic/Hemostatic + Kampo medicine + LEP	Analgesic/Hemostatic-based add-on Multiple	1	1.42343e-05
Analgesic/Hemostatic -> Analgesic/Hemostatic -> Analgesic/Hemostatic + Kampo medicine + Progestin	Analgesic/Hemostatic-based add-on Multiple	1	1.42343e-05
Analgesic/Hemostatic -> Analgesic/Hemostatic -> Analgesic/Hemostatic + GnRH	Analgesic/Hemostatic-based add-on GnRH	1	1.42343e-05
Analgesic/Hemostatic -> Kampo medicine + Analgesic/Hemostatic -> Kampo medicine + Analgesic/Hemostatic	Analgesic/Hemostatic-based add-on Multiple	1	1.42343e-05
Analgesic/Hemostatic -> Kampo medicine -> Kampo medicine + Surgery	Analgesic/Hemostatic to Kampo medicine to Surgery	1	1.42343e-05
Analgesic/Hemostatic -> LEP -> LEP + GnRH	Analgesic/Hemostatic to LEP to GnRH	1	1.42343e-05
Analgesic/Hemostatic -> LEP -> Surgery	Analgesic/Hemostatic to LEP to Surgery	1	1.42343e-05
Analgesic/Hemostatic -> EPMedHigh -> Kampo medicine	Analgesic/Hemostatic to EPMedHigh to Kampo medicine	1	1.42343e-05
Analgesic/Hemostatic -> EPMedHigh -> Kampo medicine + LEP	Uncategorized	1	1.42343e-05
Analgesic/Hemostatic -> EPMedHigh -> EPMedHigh + Analgesic/Hemostatic	Analgesic/Hemostatic to EPMedHigh	1	1.42343e-05
Analgesic/Hemostatic -> EPMedHigh -> EPMedHigh + Progestin	Analgesic/Hemostatic to EPMedHigh to Progestin	1	1.42343e-05
Analgesic/Hemostatic -> EPMedHigh -> Progestin	Analgesic/Hemostatic to EPMedHigh to Progestin	1	1.42343e-05
Analgesic/Hemostatic -> GnRH -> LEP	Analgesic/Hemostatic to GnRH to LEP	1	1.42343e-05
Analgesic/Hemostatic -> GnRH -> GnRH + EPMedHigh	Analgesic/Hemostatic to GnRH to EPMedHigh	1	1.42343e-05
Analgesic/Hemostatic -> GnRH -> IUD	Analgesic/Hemostatic to GnRH to IUD	1	1.42343e-05
Analgesic/Hemostatic -> IUD -> Progestin	Analgesic/Hemostatic to IUD to Progestin	1	1.42343e-05
Analgesic/Hemostatic -> Progestin + Analgesic/Hemostatic -> Analgesic/Hemostatic	Analgesic/Hemostatic-based add-on Progestin	1	1.42343e-05
Analgesic/Hemostatic -> Progestin -> EPMedHigh	Analgesic/Hemostatic to Progestin to EPMedHigh	1	1.42343e-05
Analgesic/Hemostatic -> Progestin -> IUD	Analgesic/Hemostatic to Progestin to IUD	1	1.42343e-05
Analgesic/Hemostatic -> Progestin -> Progestin + LEP	Analgesic/Hemostatic to Progestin to LEP	1	1.42343e-05
Analgesic/Hemostatic -> Progestin -> Progestin + EPMedHigh	Analgesic/Hemostatic to Progestin to EPMedHigh	1	1.42343e-05
Analgesic/Hemostatic -> Progestin -> Surgery	Analgesic/Hemostatic to Progestin to Surgery	1	1.42343e-05
Analgesic/Hemostatic -> Surgery -> No Treatment	Analgesic/Hemostatic to Surgery	1	1.42343e-05
Kampo medicine + Analgesic/Hemostatic + LEP -> Analgesic/Hemostatic + LEP -> No Treatment	Uncategorized	1	1.42343e-05
Kampo medicine + Analgesic/Hemostatic -> Analgesic/Hemostatic + GnRH -> GnRH	Kampo medicine to Analgesic/Hemostatic to GnRH	1	1.42343e-05
Kampo medicine + Analgesic/Hemostatic -> Analgesic/Hemostatic + Progestin -> Analgesic/Hemostatic	Analgesic/Hemostatic-based add-on Multiple	1	1.42343e-05
Kampo medicine + Analgesic/Hemostatic -> Analgesic/Hemostatic -> Analgesic/Hemostatic + EPMedHigh	Analgesic/Hemostatic-based add-on Multiple	1	1.42343e-05
Kampo medicine + Analgesic/Hemostatic -> Analgesic/Hemostatic -> Analgesic/Hemostatic + GnRH	Analgesic/Hemostatic-based add-on Multiple	1	1.42343e-05
Kampo medicine + Analgesic/Hemostatic -> Analgesic/Hemostatic -> Analgesic/Hemostatic + Progestin	Analgesic/Hemostatic-based add-on Multiple	1	1.42343e-05
Kampo medicine + Analgesic/Hemostatic -> Analgesic/Hemostatic -> GnRH	Kampo medicine to Analgesic/Hemostatic to GnRH	1	1.42343e-05
Kampo medicine + Analgesic/Hemostatic -> Kampo medicine + Analgesic/Hemostatic + LEP -> LEP	Uncategorized	1	1.42343e-05
Kampo medicine + Analgesic/Hemostatic -> Kampo medicine + Analgesic/Hemostatic + IUD -> Kampo medicine + Analgesic/Hemostatic	Kampo medicine-based add-on Multiple	1	1.42343e-05
Kampo medicine + Analgesic/Hemostatic -> Kampo medicine + Analgesic/Hemostatic + Progestin -> Analgesic/Hemostatic	Analgesic/Hemostatic-based add-on Multiple	1	1.42343e-05
Kampo medicine + Analgesic/Hemostatic -> LEP -> No Treatment	Uncategorized	1	1.42343e-05
Kampo medicine + Analgesic/Hemostatic -> Progestin -> No Treatment	Uncategorized	1	1.42343e-05
Kampo medicine + LEP -> Kampo medicine + LEP + EPMedHigh -> Kampo medicine + LEP	LEP-based add-on Multiple	1	1.42343e-05
Kampo medicine + LEP -> LEP + Analgesic/Hemostatic -> Analgesic/Hemostatic	Kampo medicine to LEP to Analgesic/Hemostatic	1	1.42343e-05
Kampo medicine + LEP -> LEP -> LEP + Analgesic/Hemostatic + Kampo medicine	LEP-based add-on Multiple	1	1.42343e-05
Kampo medicine + LEP -> LEP -> LEP + EPMedHigh	LEP-based add-on Multiple	1	1.42343e-05
Kampo medicine + LEP -> LEP -> LEP + Progestin	LEP-based add-on Multiple	1	1.42343e-05
Kampo medicine + EPMedHigh -> Analgesic/Hemostatic -> No Treatment	Uncategorized	1	1.42343e-05
Kampo medicine + EPMedHigh -> EPMedHigh + Progestin -> EPMedHigh	EPMedHigh-based add-on Multiple	1	1.42343e-05
Kampo medicine + EPMedHigh -> EPMedHigh -> EPMedHigh + Analgesic/Hemostatic	EPMedHigh-based add-on Multiple	1	1.42343e-05
Kampo medicine + GnRH -> GnRH -> Analgesic/Hemostatic	Kampo medicine to GnRH to Analgesic/Hemostatic	1	1.42343e-05
Kampo medicine + GnRH -> GnRH -> GnRH + Analgesic/Hemostatic	GnRH-based add-on Multiple	1	1.42343e-05
Kampo medicine + GnRH -> GnRH -> Surgery	Kampo medicine to GnRH to Surgery	1	1.42343e-05
Kampo medicine + Progestin -> Kampo medicine + Progestin + Analgesic/Hemostatic -> Progestin	Progestin-based add-on Multiple	1	1.42343e-05
Kampo medicine + Progestin -> Kampo medicine + Progestin + Analgesic/Hemostatic -> Progestin + Analgesic/Hemostatic	Progestin-based add-on Multiple	1	1.42343e-05
Kampo medicine + Progestin -> Progestin -> Analgesic/Hemostatic	Kampo medicine to Progestin to Analgesic/Hemostatic	1	1.42343e-05
Kampo medicine + Progestin -> Progestin -> LEP	Kampo medicine to Progestin to LEP	1	1.42343e-05
Kampo medicine + Progestin -> Progestin -> Progestin + IUD	Progestin-based add-on Multiple	1	1.42343e-05
Kampo medicine -> Analgesic/Hemostatic + Kampo medicine -> Kampo medicine	Kampo medicine-based add-on Analgesic/Hemostatic	1	1.42343e-05
Kampo medicine -> Analgesic/Hemostatic + EPMedHigh -> EPMedHigh	Kampo medicine to Analgesic/Hemostatic to EPMedHigh	1	1.42343e-05
Kampo medicine -> Analgesic/Hemostatic + Progestin -> No Treatment	Uncategorized	1	1.42343e-05
Kampo medicine -> Kampo medicine + Analgesic/Hemostatic + IUD -> Kampo medicine	Kampo medicine-based add-on Multiple	1	1.42343e-05
Kampo medicine -> Kampo medicine + Analgesic/Hemostatic + Progestin -> Analgesic/Hemostatic + Progestin	Uncategorized	1	1.42343e-05
Kampo medicine -> Kampo medicine + Analgesic/Hemostatic -> LEP	Kampo medicine to Analgesic/Hemostatic to LEP	1	1.42343e-05
Kampo medicine -> Kampo medicine + Analgesic/Hemostatic -> EPMedHigh	Kampo medicine to Analgesic/Hemostatic to EPMedHigh	1	1.42343e-05
Kampo medicine -> Kampo medicine + LEP + Analgesic/Hemostatic -> Kampo medicine + Analgesic/Hemostatic	Kampo medicine-based add-on Multiple	1	1.42343e-05
Kampo medicine -> Kampo medicine + LEP -> Kampo medicine + Progestin	Kampo medicine-based add-on Multiple	1	1.42343e-05
Kampo medicine -> Kampo medicine + EPMedHigh + Progestin + LEP -> Kampo medicine + LEP	Kampo medicine-based add-on Multiple	1	1.42343e-05
Kampo medicine -> Kampo medicine + EPMedHigh -> Kampo medicine + Analgesic/Hemostatic	Kampo medicine-based add-on Multiple	1	1.42343e-05
Kampo medicine -> Kampo medicine + EPMedHigh -> Kampo medicine + LEP	Kampo medicine-based add-on Multiple	1	1.42343e-05
Kampo medicine -> Kampo medicine + EPMedHigh -> Kampo medicine + EPMedHigh + Progestin	Kampo medicine-based add-on Multiple	1	1.42343e-05
Kampo medicine -> Kampo medicine + EPMedHigh -> EPMedHigh	Kampo medicine to EPMedHigh	1	1.42343e-05
Kampo medicine -> Kampo medicine + GnRH + Analgesic/Hemostatic -> Kampo medicine + Analgesic/Hemostatic	Kampo medicine-based add-on Multiple	1	1.42343e-05
Kampo medicine -> Kampo medicine + GnRH -> Kampo medicine + GnRH + Analgesic/Hemostatic	Kampo medicine-based add-on Multiple	1	1.42343e-05
Kampo medicine -> Kampo medicine + GnRH -> GnRH	Kampo medicine to GnRH	1	1.42343e-05
Kampo medicine -> Kampo medicine + IUD -> Analgesic/Hemostatic	Kampo medicine to IUD to Analgesic/Hemostatic	1	1.42343e-05
Kampo medicine -> Kampo medicine + Progestin + LEP -> Kampo medicine + LEP	Kampo medicine-based add-on Multiple	1	1.42343e-05
Kampo medicine -> Kampo medicine + Progestin -> Kampo medicine + Progestin + LEP	Kampo medicine-based add-on Multiple	1	1.42343e-05
Kampo medicine -> Kampo medicine + Progestin -> EPMedHigh	Kampo medicine to Progestin to EPMedHigh	1	1.42343e-05
Kampo medicine -> Kampo medicine -> Kampo medicine + Progestin	Kampo medicine-based add-on Progestin	1	1.42343e-05
Kampo medicine -> LEP -> EPMedHigh	Kampo medicine to LEP to EPMedHigh	1	1.42343e-05
Kampo medicine -> LEP -> IUD	Kampo medicine to LEP to IUD	1	1.42343e-05
Kampo medicine -> EPMedHigh + Analgesic/Hemostatic -> Analgesic/Hemostatic	Kampo medicine to EPMedHigh to Analgesic/Hemostatic	1	1.42343e-05
Kampo medicine -> EPMedHigh + Progestin -> Progestin	Kampo medicine to EPMedHigh to Progestin	1	1.42343e-05
Kampo medicine -> GnRH + Analgesic/Hemostatic -> Analgesic/Hemostatic	Kampo medicine to GnRH to Analgesic/Hemostatic	1	1.42343e-05
Kampo medicine -> GnRH -> GnRH + Kampo medicine	Kampo medicine to GnRH	1	1.42343e-05
Kampo medicine -> GnRH -> Progestin	Kampo medicine to GnRH to Progestin	1	1.42343e-05
Kampo medicine -> IUD -> Analgesic/Hemostatic	Kampo medicine to IUD to Analgesic/Hemostatic	1	1.42343e-05
Kampo medicine -> Progestin + Analgesic/Hemostatic -> Analgesic/Hemostatic	Kampo medicine to Progestin to Analgesic/Hemostatic	1	1.42343e-05
Kampo medicine -> Progestin + LEP -> LEP	Kampo medicine to Progestin to LEP	1	1.42343e-05
Kampo medicine -> Progestin -> Analgesic/Hemostatic + GnRH	Uncategorized	1	1.42343e-05
Kampo medicine -> Progestin -> EPMedHigh	Kampo medicine to Progestin to EPMedHigh	1	1.42343e-05
Kampo medicine -> Progestin -> Progestin + GnRH	Kampo medicine to Progestin to GnRH	1	1.42343e-05
Kampo medicine -> Progestin -> Progestin + IUD	Kampo medicine to Progestin to IUD	1	1.42343e-05
LEP + Analgesic/Hemostatic -> Analgesic/Hemostatic + Progestin -> Analgesic/Hemostatic	Analgesic/Hemostatic-based add-on Multiple	1	1.42343e-05
LEP + Analgesic/Hemostatic -> Analgesic/Hemostatic + Progestin -> Progestin	LEP to Analgesic/Hemostatic to Progestin	1	1.42343e-05
LEP + Analgesic/Hemostatic -> Analgesic/Hemostatic -> Analgesic/Hemostatic + EPMedHigh	Analgesic/Hemostatic-based add-on Multiple	1	1.42343e-05
LEP + Analgesic/Hemostatic -> Analgesic/Hemostatic -> Analgesic/Hemostatic + IUD	Analgesic/Hemostatic-based add-on Multiple	1	1.42343e-05
LEP + Analgesic/Hemostatic -> Analgesic/Hemostatic -> Analgesic/Hemostatic + Surgery	Analgesic/Hemostatic-based add-on Multiple	1	1.42343e-05
LEP + Analgesic/Hemostatic -> Analgesic/Hemostatic -> IUD	LEP to Analgesic/Hemostatic to IUD	1	1.42343e-05
LEP + Analgesic/Hemostatic -> LEP + Analgesic/Hemostatic + Kampo medicine -> Analgesic/Hemostatic + Kampo medicine	Analgesic/Hemostatic-based add-on Multiple	1	1.42343e-05
LEP + Analgesic/Hemostatic -> LEP + Analgesic/Hemostatic + Kampo medicine -> LEP + Analgesic/Hemostatic	LEP-based add-on Multiple	1	1.42343e-05
LEP + Analgesic/Hemostatic -> LEP + Analgesic/Hemostatic + GnRH -> Analgesic/Hemostatic + GnRH	Analgesic/Hemostatic-based add-on Multiple	1	1.42343e-05
LEP + Analgesic/Hemostatic -> LEP + Analgesic/Hemostatic + Progestin -> Analgesic/Hemostatic + Progestin	Analgesic/Hemostatic-based add-on Multiple	1	1.42343e-05
LEP + Analgesic/Hemostatic -> LEP + Analgesic/Hemostatic + Progestin -> LEP + Analgesic/Hemostatic	LEP-based add-on Multiple	1	1.42343e-05
LEP + Kampo medicine -> Kampo medicine + Progestin -> No Treatment	Uncategorized	1	1.42343e-05
LEP + Kampo medicine -> Kampo medicine -> Kampo medicine + LEP	Kampo medicine-based add-on LEP	1	1.42343e-05
LEP + Kampo medicine -> Kampo medicine -> Kampo medicine + EPMedHigh	Kampo medicine-based add-on Multiple	1	1.42343e-05
LEP + Kampo medicine -> Kampo medicine -> LEP	Kampo medicine to LEP	1	1.42343e-05
LEP + Kampo medicine -> LEP + Kampo medicine + Analgesic/Hemostatic -> Kampo medicine + Analgesic/Hemostatic	Kampo medicine-based add-on Multiple	1	1.42343e-05
LEP + Kampo medicine -> LEP + Kampo medicine + EPMedHigh -> LEP + Kampo medicine	LEP-based add-on Multiple	1	1.42343e-05
LEP + EPMedHigh -> EPMedHigh -> Analgesic/Hemostatic	LEP to EPMedHigh to Analgesic/Hemostatic	1	1.42343e-05
LEP + EPMedHigh -> EPMedHigh -> LEP	EPMedHigh to LEP	1	1.42343e-05
LEP + EPMedHigh -> EPMedHigh -> No Treatment	EPMedHigh-based add-on LEP	1	1.42343e-05
LEP + EPMedHigh -> No Treatment -> No Treatment	EPMedHigh + LEP	1	1.42343e-05
LEP + Progestin -> LEP + Progestin + Analgesic/Hemostatic -> Progestin + Analgesic/Hemostatic	Progestin-based add-on Multiple	1	1.42343e-05
LEP + Progestin -> Progestin -> Progestin + Kampo medicine	Progestin-based add-on Multiple	1	1.42343e-05
LEP -> Analgesic/Hemostatic + IUD -> IUD	LEP to Analgesic/Hemostatic to IUD	1	1.42343e-05
LEP -> Analgesic/Hemostatic + IUD -> No Treatment	Uncategorized	1	1.42343e-05
LEP -> Analgesic/Hemostatic -> Analgesic/Hemostatic + Surgery	LEP to Analgesic/Hemostatic to Surgery	1	1.42343e-05
LEP -> Analgesic/Hemostatic -> Kampo medicine + Analgesic/Hemostatic	LEP to Analgesic/Hemostatic to Kampo medicine	1	1.42343e-05
LEP -> Kampo medicine + Progestin -> No Treatment	Uncategorized	1	1.42343e-05
LEP -> Kampo medicine -> Kampo medicine + EPMedHigh	LEP to Kampo medicine to EPMedHigh	1	1.42343e-05
LEP -> Kampo medicine -> EPMedHigh	LEP to Kampo medicine to EPMedHigh	1	1.42343e-05
LEP -> Kampo medicine -> Progestin	LEP to Kampo medicine to Progestin	1	1.42343e-05
LEP -> Kampo medicine -> Surgery	LEP to Kampo medicine to Surgery	1	1.42343e-05
LEP -> LEP + Analgesic/Hemostatic + Kampo medicine -> Analgesic/Hemostatic + Kampo medicine	Uncategorized	1	1.42343e-05
LEP -> LEP + Analgesic/Hemostatic + IUD -> LEP	LEP-based add-on Multiple	1	1.42343e-05
LEP -> LEP + Analgesic/Hemostatic + Progestin -> LEP	LEP-based add-on Multiple	1	1.42343e-05
LEP -> LEP + Analgesic/Hemostatic -> Analgesic/Hemostatic + EPMedHigh	LEP to Analgesic/Hemostatic to EPMedHigh	1	1.42343e-05
LEP -> LEP + Analgesic/Hemostatic -> LEP + Analgesic/Hemostatic + Kampo medicine + Proge	LEP-based add-on Multiple	1	1.42343e-05
LEP -> LEP + Analgesic/Hemostatic -> LEP + Analgesic/Hemostatic + Surgery	LEP-based add-on Multiple	1	1.42343e-05
LEP -> LEP + Kampo medicine + Analgesic/Hemostatic -> Kampo medicine + Analgesic/Hemostatic	Uncategorized	1	1.42343e-05
LEP -> LEP + Kampo medicine + Analgesic/Hemostatic -> LEP	LEP-based add-on Multiple	1	1.42343e-05
LEP -> LEP + Kampo medicine + Analgesic/Hemostatic -> LEP + Kampo medicine + Analgesic/Hemostatic	LEP-based add-on Multiple	1	1.42343e-05
LEP -> LEP + Kampo medicine + Progestin -> LEP	LEP-based add-on Multiple	1	1.42343e-05
LEP -> LEP + Kampo medicine -> Kampo medicine + Progestin	LEP to Kampo medicine to Progestin	1	1.42343e-05
LEP -> LEP + Kampo medicine -> LEP + Progestin	LEP-based add-on Multiple	1	1.42343e-05
LEP -> LEP + Kampo medicine -> Progestin	LEP to Kampo medicine to Progestin	1	1.42343e-05
LEP -> LEP + EPMedHigh + Progestin -> LEP + Progestin	LEP-based add-on Multiple	1	1.42343e-05
LEP -> LEP + EPMedHigh -> No Treatment	LEP-based add-on EPMedHigh	1	1.42343e-05
LEP -> LEP + GnRH + Analgesic/Hemostatic -> LEP + Analgesic/Hemostatic	LEP-based add-on Multiple	1	1.42343e-05
LEP -> LEP + GnRH -> GnRH	LEP to GnRH	1	1.42343e-05
LEP -> LEP + IUD -> No Treatment	LEP-based add-on IUD	1	1.42343e-05
LEP -> LEP + Progestin -> Kampo medicine	LEP to Progestin to Kampo medicine	1	1.42343e-05
LEP -> LEP + Progestin -> No Treatment	LEP-based add-on Progestin	1	1.42343e-05
LEP -> LEP + Progestin -> Progestin + Analgesic/Hemostatic	LEP to Progestin to Analgesic/Hemostatic	1	1.42343e-05
LEP -> LEP + Surgery -> LEP + Analgesic/Hemostatic	LEP-based add-on Multiple	1	1.42343e-05
LEP -> EPMedHigh + Analgesic/Hemostatic -> Analgesic/Hemostatic	LEP to EPMedHigh to Analgesic/Hemostatic	1	1.42343e-05
LEP -> EPMedHigh + Kampo medicine -> Kampo medicine	LEP to EPMedHigh to Kampo medicine	1	1.42343e-05
LEP -> EPMedHigh + LEP -> LEP	LEP-based add-on EPMedHigh	1	1.42343e-05
LEP -> EPMedHigh + Progestin -> Progestin	LEP to EPMedHigh to Progestin	1	1.42343e-05
LEP -> EPMedHigh -> Kampo medicine	LEP to EPMedHigh to Kampo medicine	1	1.42343e-05
LEP -> EPMedHigh -> EPMedHigh	LEP to EPMedHigh	1	1.42343e-05
LEP -> EPMedHigh -> EPMedHigh + Kampo medicine	LEP to EPMedHigh to Kampo medicine	1	1.42343e-05
LEP -> EPMedHigh -> EPMedHigh + LEP	LEP to EPMedHigh	1	1.42343e-05
LEP -> EPMedHigh -> EPMedHigh + GnRH	LEP to EPMedHigh to GnRH	1	1.42343e-05
LEP -> GnRH -> LEP	LEP to GnRH to LEP	1	1.42343e-05
LEP -> GnRH -> GnRH + EPMedHigh	LEP to GnRH to EPMedHigh	1	1.42343e-05
LEP -> IUD -> Progestin	LEP to IUD to Progestin	1	1.42343e-05
LEP -> Progestin + Kampo medicine -> Kampo medicine	LEP to Progestin to Kampo medicine	1	1.42343e-05
LEP -> Progestin -> IUD	LEP to Progestin to IUD	1	1.42343e-05
LEP -> Progestin -> Progestin + EPMedHigh	LEP to Progestin to EPMedHigh	1	1.42343e-05
LEP -> Surgery -> No Treatment	LEP to Surgery	1	1.42343e-05
LEP -> Testosterone -> Analgesic/Hemostatic	LEP to Testosterone to Analgesic/Hemostatic	1	1.42343e-05
LEP -> lgesic + Kampo medicine + Analgesic/Hemostatic -> LEP + Kampo medicine + Analgesic/Hemostatic	Uncategorized	1	1.42343e-05
EPMedHigh + Analgesic/Hemostatic + Kampo medicine -> Kampo medicine -> No Treatment	Uncategorized	1	1.42343e-05
EPMedHigh + Analgesic/Hemostatic -> Analgesic/Hemostatic + Progestin -> Progestin	EPMedHigh to Analgesic/Hemostatic to Progestin	1	1.42343e-05
EPMedHigh + Analgesic/Hemostatic -> Analgesic/Hemostatic -> Analgesic/Hemostatic + Kampo medicine	Analgesic/Hemostatic-based add-on Multiple	1	1.42343e-05
EPMedHigh + Analgesic/Hemostatic -> Analgesic/Hemostatic -> Analgesic/Hemostatic + EPMedHigh	Analgesic/Hemostatic-based add-on EPMedHigh	1	1.42343e-05
EPMedHigh + Analgesic/Hemostatic -> Analgesic/Hemostatic -> EPMedHigh	Analgesic/Hemostatic to EPMedHigh	1	1.42343e-05
EPMedHigh + Kampo medicine + Analgesic/Hemostatic -> Kampo medicine + Analgesic/Hemostatic -> Analgesic/Hemostatic	Analgesic/Hemostatic-based add-on Multiple	1	1.42343e-05
EPMedHigh + Kampo medicine -> Kampo medicine -> Kampo medicine + Analgesic/Hemostatic	Kampo medicine-based add-on Multiple	1	1.42343e-05
EPMedHigh + Kampo medicine -> Kampo medicine -> EPMedHigh	Kampo medicine to EPMedHigh	1	1.42343e-05
EPMedHigh + LEP + Kampo medicine -> LEP + Kampo medicine -> Kampo medicine	Kampo medicine-based add-on Multiple	1	1.42343e-05
EPMedHigh + LEP -> EPMedHigh + LEP + Analgesic/Hemostatic -> LEP	LEP-based add-on Multiple	1	1.42343e-05
EPMedHigh + LEP -> EPMedHigh + LEP + Kampo medicine -> LEP + Kampo medicine	LEP-based add-on Multiple	1	1.42343e-05
EPMedHigh + GnRH -> GnRH -> Progestin	EPMedHigh to GnRH to Progestin	1	1.42343e-05
EPMedHigh + Progestin -> Analgesic/Hemostatic -> No Treatment	Uncategorized	1	1.42343e-05
EPMedHigh + Progestin -> Progestin -> Analgesic/Hemostatic	EPMedHigh to Progestin to Analgesic/Hemostatic	1	1.42343e-05
EPMedHigh + Progestin -> Progestin -> No Treatment	Progestin-based add-on EPMedHigh	1	1.42343e-05
EPMedHigh + Progestin -> Progestin -> Progestin + Analgesic/Hemostatic	Progestin-based add-on Multiple	1	1.42343e-05
EPMedHigh -> Analgesic/Hemostatic + Kampo medicine -> Kampo medicine	EPMedHigh to Analgesic/Hemostatic to Kampo medicine	1	1.42343e-05
EPMedHigh -> Analgesic/Hemostatic + Progestin -> Progestin	EPMedHigh to Analgesic/Hemostatic to Progestin	1	1.42343e-05
EPMedHigh -> Analgesic/Hemostatic -> Analgesic/Hemostatic + Kampo medicine	EPMedHigh to Analgesic/Hemostatic to Kampo medicine	1	1.42343e-05
EPMedHigh -> Analgesic/Hemostatic -> Analgesic/Hemostatic + Progestin	EPMedHigh to Analgesic/Hemostatic to Progestin	1	1.42343e-05
EPMedHigh -> Kampo medicine + Progestin -> Progestin	EPMedHigh to Kampo medicine to Progestin	1	1.42343e-05
EPMedHigh -> Kampo medicine -> Analgesic/Hemostatic	EPMedHigh to Kampo medicine to Analgesic/Hemostatic	1	1.42343e-05
EPMedHigh -> Kampo medicine -> Kampo medicine + EPMedHigh	EPMedHigh to Kampo medicine	1	1.42343e-05
EPMedHigh -> Kampo medicine -> LEP	EPMedHigh to Kampo medicine to LEP	1	1.42343e-05
EPMedHigh -> LEP + Analgesic/Hemostatic -> Analgesic/Hemostatic	EPMedHigh to LEP to Analgesic/Hemostatic	1	1.42343e-05
EPMedHigh -> LEP -> GnRH	EPMedHigh to LEP to GnRH	1	1.42343e-05
EPMedHigh -> EPMedHigh + Analgesic/Hemostatic -> EPMedHigh + Analgesic/Hemostatic + Progestin	EPMedHigh-based add-on Multiple	1	1.42343e-05
EPMedHigh -> EPMedHigh + Analgesic/Hemostatic -> EPMedHigh + LEP	EPMedHigh-based add-on Multiple	1	1.42343e-05
EPMedHigh -> EPMedHigh + Analgesic/Hemostatic -> No Treatment	EPMedHigh-based add-on Analgesic/Hemostatic	1	1.42343e-05
EPMedHigh -> EPMedHigh + Kampo medicine -> Kampo medicine + Analgesic/Hemostatic	EPMedHigh to Kampo medicine to Analgesic/Hemostatic	1	1.42343e-05
EPMedHigh -> EPMedHigh + Kampo medicine -> EPMedHigh + Kampo medicine + Analgesic/Hemostatic	EPMedHigh-based add-on Multiple	1	1.42343e-05
EPMedHigh -> EPMedHigh + LEP -> LEP + Analgesic/Hemostatic	EPMedHigh to LEP to Analgesic/Hemostatic	1	1.42343e-05
EPMedHigh -> EPMedHigh + LEP -> No Treatment	EPMedHigh-based add-on LEP	1	1.42343e-05
EPMedHigh -> EPMedHigh + Progestin -> EPMedHigh + Progestin + Analgesic/Hemostatic	EPMedHigh-based add-on Multiple	1	1.42343e-05
EPMedHigh -> EPMedHigh -> Progestin	EPMedHigh to Progestin	1	1.42343e-05
EPMedHigh -> GnRH + Analgesic/Hemostatic -> Analgesic/Hemostatic	EPMedHigh to GnRH to Analgesic/Hemostatic	1	1.42343e-05
EPMedHigh -> GnRH -> Progestin	EPMedHigh to GnRH to Progestin	1	1.42343e-05
EPMedHigh -> IUD + Analgesic/Hemostatic -> Analgesic/Hemostatic	EPMedHigh to IUD to Analgesic/Hemostatic	1	1.42343e-05
EPMedHigh -> IUD -> Analgesic/Hemostatic	EPMedHigh to IUD to Analgesic/Hemostatic	1	1.42343e-05
EPMedHigh -> Progestin -> LEP	EPMedHigh to Progestin to LEP	1	1.42343e-05
EPMedHigh -> Progestin -> Progestin + GnRH	EPMedHigh to Progestin to GnRH	1	1.42343e-05
GnRH + Analgesic/Hemostatic -> Analgesic/Hemostatic + EPMedHigh -> Analgesic/Hemostatic	Analgesic/Hemostatic-based add-on Multiple	1	1.42343e-05
GnRH + Analgesic/Hemostatic -> Analgesic/Hemostatic -> Analgesic/Hemostatic + LEP	Analgesic/Hemostatic-based add-on Multiple	1	1.42343e-05
GnRH + Analgesic/Hemostatic -> Analgesic/Hemostatic -> Analgesic/Hemostatic + EPMedHigh	Analgesic/Hemostatic-based add-on Multiple	1	1.42343e-05
GnRH + Analgesic/Hemostatic -> Analgesic/Hemostatic -> Analgesic/Hemostatic + GnRH	Analgesic/Hemostatic-based add-on GnRH	1	1.42343e-05
GnRH + Analgesic/Hemostatic -> Analgesic/Hemostatic -> No Treatment	Analgesic/Hemostatic-based add-on GnRH	1	1.42343e-05
GnRH + Kampo medicine -> Kampo medicine -> Kampo medicine + Analgesic/Hemostatic	Kampo medicine-based add-on Multiple	1	1.42343e-05
GnRH + Kampo medicine -> Kampo medicine -> No Treatment	Kampo medicine-based add-on GnRH	1	1.42343e-05
GnRH + EPMedHigh -> EPMedHigh -> Analgesic/Hemostatic	GnRH to EPMedHigh to Analgesic/Hemostatic	1	1.42343e-05
GnRH -> Analgesic/Hemostatic + IUD -> No Treatment	Uncategorized	1	1.42343e-05
GnRH -> Analgesic/Hemostatic -> Analgesic/Hemostatic	GnRH to Analgesic/Hemostatic	1	1.42343e-05
GnRH -> Analgesic/Hemostatic -> Analgesic/Hemostatic + Progestin	GnRH to Analgesic/Hemostatic to Progestin	1	1.42343e-05
GnRH -> Analgesic/Hemostatic -> LEP	GnRH to Analgesic/Hemostatic to LEP	1	1.42343e-05
GnRH -> Analgesic/Hemostatic -> EPMedHigh	GnRH to Analgesic/Hemostatic to EPMedHigh	1	1.42343e-05
GnRH -> Kampo medicine + Analgesic/Hemostatic -> Analgesic/Hemostatic	GnRH to Kampo medicine to Analgesic/Hemostatic	1	1.42343e-05
GnRH -> Kampo medicine + Progestin -> Kampo medicine + Progestin + Analgesic/Hemostatic	Uncategorized	1	1.42343e-05
GnRH -> Kampo medicine -> No Treatment	GnRH to Kampo medicine	1	1.42343e-05
GnRH -> LEP -> Analgesic/Hemostatic	GnRH to LEP to Analgesic/Hemostatic	1	1.42343e-05
GnRH -> LEP -> LEP + Analgesic/Hemostatic	GnRH to LEP to Analgesic/Hemostatic	1	1.42343e-05
GnRH -> LEP -> No Treatment	GnRH to LEP	1	1.42343e-05
GnRH -> EPMedHigh -> Progestin	GnRH to EPMedHigh to Progestin	1	1.42343e-05
GnRH -> GnRH + Analgesic/Hemostatic -> GnRH + Analgesic/Hemostatic	GnRH-based add-on Analgesic/Hemostatic	1	1.42343e-05
GnRH -> GnRH + Analgesic/Hemostatic -> GnRH + Analgesic/Hemostatic + Kampo medicine	GnRH-based add-on Multiple	1	1.42343e-05
GnRH -> GnRH + Analgesic/Hemostatic -> GnRH + Kampo medicine	GnRH-based add-on Multiple	1	1.42343e-05
GnRH -> GnRH + Progestin -> Kampo medicine	GnRH to Progestin to Kampo medicine	1	1.42343e-05
GnRH -> IUD + Analgesic/Hemostatic -> Analgesic/Hemostatic	GnRH to IUD to Analgesic/Hemostatic	1	1.42343e-05
GnRH -> Progestin -> LEP	GnRH to Progestin to LEP	1	1.42343e-05
GnRH -> Progestin -> GnRH	GnRH to Progestin to GnRH	1	1.42343e-05
GnRH -> Progestin -> Progestin + Kampo medicine	GnRH to Progestin to Kampo medicine	1	1.42343e-05
GnRH -> Surgery -> No Treatment	GnRH to Surgery	1	1.42343e-05
IUD + Analgesic/Hemostatic -> Analgesic/Hemostatic -> Analgesic/Hemostatic + Progestin	Analgesic/Hemostatic-based add-on Multiple	1	1.42343e-05
IUD + Analgesic/Hemostatic -> Analgesic/Hemostatic -> Progestin	IUD to Analgesic/Hemostatic to Progestin	1	1.42343e-05
IUD + Analgesic/Hemostatic -> IUD + Analgesic/Hemostatic -> IUD + Analgesic/Hemostatic	IUD + Analgesic/Hemostatic	1	1.42343e-05
IUD + Kampo medicine + Analgesic/Hemostatic -> Kampo medicine + Analgesic/Hemostatic -> Analgesic/Hemostatic	Analgesic/Hemostatic-based add-on Multiple	1	1.42343e-05
IUD + Kampo medicine -> Kampo medicine -> Kampo medicine + Analgesic/Hemostatic	Kampo medicine-based add-on Multiple	1	1.42343e-05
IUD -> Analgesic/Hemostatic + Progestin -> No Treatment	Uncategorized	1	1.42343e-05
IUD -> Analgesic/Hemostatic + Progestin -> Progestin	IUD to Analgesic/Hemostatic to Progestin	1	1.42343e-05
IUD -> Analgesic/Hemostatic -> Analgesic/Hemostatic + IUD	IUD to Analgesic/Hemostatic	1	1.42343e-05
IUD -> Analgesic/Hemostatic -> Kampo medicine	IUD to Analgesic/Hemostatic to Kampo medicine	1	1.42343e-05
IUD -> Analgesic/Hemostatic -> IUD	IUD to Analgesic/Hemostatic to IUD	1	1.42343e-05
IUD -> Analgesic/Hemostatic -> Progestin	IUD to Analgesic/Hemostatic to Progestin	1	1.42343e-05
IUD -> Kampo medicine + Analgesic/Hemostatic -> Analgesic/Hemostatic	IUD to Kampo medicine to Analgesic/Hemostatic	1	1.42343e-05
IUD -> Kampo medicine -> Kampo medicine + GnRH	IUD to Kampo medicine to GnRH	1	1.42343e-05
IUD -> LEP -> LEP + Analgesic/Hemostatic	IUD to LEP to Analgesic/Hemostatic	1	1.42343e-05
IUD -> LEP -> LEP + Kampo medicine	IUD to LEP to Kampo medicine	1	1.42343e-05
IUD -> LEP -> No Treatment	IUD to LEP	1	1.42343e-05
IUD -> LEP -> Progestin	IUD to LEP to Progestin	1	1.42343e-05
IUD -> IUD + Analgesic/Hemostatic -> IUD + Analgesic/Hemostatic	IUD-based add-on Analgesic/Hemostatic	1	1.42343e-05
IUD -> Progestin -> Analgesic/Hemostatic	IUD to Progestin to Analgesic/Hemostatic	1	1.42343e-05
IUD -> Surgery -> Analgesic/Hemostatic	IUD to Surgery to Analgesic/Hemostatic	1	1.42343e-05
Progestin + Analgesic/Hemostatic -> Analgesic/Hemostatic + LEP -> Analgesic/Hemostatic	Analgesic/Hemostatic-based add-on Multiple	1	1.42343e-05
Progestin + Analgesic/Hemostatic -> Analgesic/Hemostatic -> Analgesic/Hemostatic + EPMedHigh	Analgesic/Hemostatic-based add-on Multiple	1	1.42343e-05
Progestin + Analgesic/Hemostatic -> Analgesic/Hemostatic -> Analgesic/Hemostatic + Progestin	Analgesic/Hemostatic-based add-on Progestin	1	1.42343e-05
Progestin + Analgesic/Hemostatic -> Analgesic/Hemostatic -> Analgesic/Hemostatic + Surgery	Analgesic/Hemostatic-based add-on Multiple	1	1.42343e-05
Progestin + Analgesic/Hemostatic -> Analgesic/Hemostatic -> IUD	Progestin to Analgesic/Hemostatic to IUD	1	1.42343e-05
Progestin + Analgesic/Hemostatic -> Analgesic/Hemostatic -> Progestin	Analgesic/Hemostatic to Progestin	1	1.42343e-05
Progestin + Analgesic/Hemostatic -> Progestin + Analgesic/Hemostatic + Kampo medicine -> Analgesic/Hemostatic + Kampo medicine	Analgesic/Hemostatic-based add-on Multiple	1	1.42343e-05
Progestin + Analgesic/Hemostatic -> Progestin + Analgesic/Hemostatic -> Progestin + Analgesic/Hemostatic	Analgesic/Hemostatic + Progestin	1	1.42343e-05
Progestin + Kampo medicine + Analgesic/Hemostatic -> Kampo medicine + Analgesic/Hemostatic -> Analgesic/Hemostatic	Analgesic/Hemostatic-based add-on Multiple	1	1.42343e-05
Progestin + Kampo medicine -> Kampo medicine + Analgesic/Hemostatic -> Analgesic/Hemostatic	Progestin to Kampo medicine to Analgesic/Hemostatic	1	1.42343e-05
Progestin + Kampo medicine -> Kampo medicine -> Kampo medicine + EPMedHigh	Kampo medicine-based add-on Multiple	1	1.42343e-05
Progestin + Kampo medicine -> Progestin + Kampo medicine + Analgesic/Hemostatic -> Progestin + Kampo medicine	Kampo medicine-based add-on Multiple	1	1.42343e-05
Progestin + LEP + Kampo medicine -> LEP + Kampo medicine -> Kampo medicine	Kampo medicine-based add-on Multiple	1	1.42343e-05
Progestin + LEP -> LEP + Analgesic/Hemostatic -> No Treatment	Uncategorized	1	1.42343e-05
Progestin + LEP -> LEP + Kampo medicine -> LEP	LEP-based add-on Multiple	1	1.42343e-05
Progestin + LEP -> LEP -> LEP	LEP-based add-on Progestin	1	1.42343e-05
Progestin + LEP -> LEP -> LEP + Analgesic/Hemostatic + EPMedHigh	LEP-based add-on Multiple	1	1.42343e-05
Progestin + EPMedHigh -> EPMedHigh -> Analgesic/Hemostatic	Progestin to EPMedHigh to Analgesic/Hemostatic	1	1.42343e-05
Progestin -> Analgesic/Hemostatic + GnRH -> GnRH	Progestin to Analgesic/Hemostatic to GnRH	1	1.42343e-05
Progestin -> Analgesic/Hemostatic -> Analgesic/Hemostatic + Kampo medicine	Progestin to Analgesic/Hemostatic to Kampo medicine	1	1.42343e-05
Progestin -> Analgesic/Hemostatic -> Analgesic/Hemostatic + EPMedHigh	Progestin to Analgesic/Hemostatic to EPMedHigh	1	1.42343e-05
Progestin -> Analgesic/Hemostatic -> Analgesic/Hemostatic + IUD	Progestin to Analgesic/Hemostatic to IUD	1	1.42343e-05
Progestin -> Analgesic/Hemostatic -> GnRH	Progestin to Analgesic/Hemostatic to GnRH	1	1.42343e-05
Progestin -> Analgesic/Hemostatic -> IUD	Progestin to Analgesic/Hemostatic to IUD	1	1.42343e-05
Progestin -> Kampo medicine + Analgesic/Hemostatic -> No Treatment	Uncategorized	1	1.42343e-05
Progestin -> Kampo medicine -> LEP	Progestin to Kampo medicine to LEP	1	1.42343e-05
Progestin -> Kampo medicine -> Progestin	Progestin to Kampo medicine to Progestin	1	1.42343e-05
Progestin -> LEP -> EPMedHigh	Progestin to LEP to EPMedHigh	1	1.42343e-05
Progestin -> EPMedHigh + Kampo medicine -> Kampo medicine	Progestin to EPMedHigh to Kampo medicine	1	1.42343e-05
Progestin -> EPMedHigh -> EPMedHigh + Kampo medicine	Progestin to EPMedHigh to Kampo medicine	1	1.42343e-05
Progestin -> GnRH -> GnRH + Analgesic/Hemostatic	Progestin to GnRH to Analgesic/Hemostatic	1	1.42343e-05
Progestin -> GnRH -> Progestin	Progestin to GnRH to Progestin	1	1.42343e-05
Progestin -> GnRH -> Surgery	Progestin to GnRH to Surgery	1	1.42343e-05
Progestin -> IUD + Analgesic/Hemostatic -> Analgesic/Hemostatic	Progestin to IUD to Analgesic/Hemostatic	1	1.42343e-05
Progestin -> Progestin + Analgesic/Hemostatic + Kampo medicine -> Analgesic/Hemostatic + Kampo medicine	Uncategorized	1	1.42343e-05
Progestin -> Progestin + Analgesic/Hemostatic + EPMedHigh -> Progestin + EPMedHigh	Progestin-based add-on Multiple	1	1.42343e-05
Progestin -> Progestin + Analgesic/Hemostatic -> Analgesic/Hemostatic + Kampo medicine	Progestin to Analgesic/Hemostatic to Kampo medicine	1	1.42343e-05
Progestin -> Progestin + Analgesic/Hemostatic -> Analgesic/Hemostatic + GnRH	Progestin to Analgesic/Hemostatic to GnRH	1	1.42343e-05
Progestin -> Progestin + Analgesic/Hemostatic -> Progestin + Kampo medicine	Progestin-based add-on Multiple	1	1.42343e-05
Progestin -> Progestin + Analgesic/Hemostatic -> Progestin + LEP	Progestin-based add-on Multiple	1	1.42343e-05
Progestin -> Progestin + Kampo medicine + Analgesic/Hemostatic -> Progestin + Analgesic/Hemostatic	Progestin-based add-on Multiple	1	1.42343e-05
Progestin -> Progestin + Kampo medicine -> Kampo medicine + Analgesic/Hemostatic	Progestin to Kampo medicine to Analgesic/Hemostatic	1	1.42343e-05
Progestin -> Progestin + Kampo medicine -> Progestin + Analgesic/Hemostatic	Progestin-based add-on Multiple	1	1.42343e-05
Progestin -> Progestin + Kampo medicine -> Progestin + Kampo medicine + LEP	Progestin-based add-on Multiple	1	1.42343e-05
Progestin -> Progestin + Kampo medicine -> Progestin + Kampo medicine + EPMedHigh	Progestin-based add-on Multiple	1	1.42343e-05
Progestin -> Progestin + LEP + Analgesic/Hemostatic -> LEP + Analgesic/Hemostatic	Uncategorized	1	1.42343e-05
Progestin -> Progestin + LEP -> Progestin + Analgesic/Hemostatic	Progestin-based add-on Multiple	1	1.42343e-05
Progestin -> Progestin + EPMedHigh -> EPMedHigh	Progestin to EPMedHigh	1	1.42343e-05
Progestin -> Progestin + GnRH -> GnRH + Analgesic/Hemostatic	Progestin to GnRH to Analgesic/Hemostatic	1	1.42343e-05
Progestin -> Progestin + GnRH -> No Treatment	Progestin-based add-on GnRH	1	1.42343e-05
Progestin -> Progestin + GnRH -> Progestin + Analgesic/Hemostatic	Progestin-based add-on Multiple	1	1.42343e-05
Progestin -> Progestin + GnRH -> Progestin + GnRH + Analgesic/Hemostatic	Progestin-based add-on Multiple	1	1.42343e-05
Progestin -> Progestin + IUD -> No Treatment	Progestin-based add-on IUD	1	1.42343e-05
Testosterone -> LEP -> LEP + Testosterone	Testosterone to LEP	1	1.42343e-05
Testosterone -> No Treatment -> No Treatment	Single Testosterone	1	1.42343e-05
